# Supplementary material for: Diverse biological processes coordinate the transcriptional response to nutritional changes in a Drosophila melanogaster multiparent population
Source: BMC Genomics. 2020 Jan 28;21:84. doi: 10.1186/s12864-020-6467-6 (PMC6988245; doi:10.1186/s12864-020-6467-6)
Supplement: Supplementary file 7 — Additional file 7. Gene Ontology (GO) term enrichment on each module after performing a module assignment consistency test via resampling. [file 12864_2020_6467_MOESM7_ESM.csv]

Table S5: Gene Ontology (GO) term enrichment on each module after performing a module assignment consistency test via resampling.
module	modSize	bkgrModSize	rank	enrichmentP	BonferoniP	nModGenesInTerm	fracOfBkgrModSize	fracOfBkgrTermSize	bkgrTermSize	termID	termOntology	termName	termDefinition
black	2886	2556	1	1.04E-165	8.81E-162	1125	0.440140845	0.46875	2400	GO:0005634	CC	nucleus	A membrane-bounded organelle of eukaryotic cells in which chromosomes are housed and replicated. In most cells, the nucleus contains all of the cell's chromosomes except the organellar chromosomes, and is the site of RNA synthesis and processing. In some species, or in specialized cell types, RNA metabolism or DNA replication may be absent.
black	2886	2556	2	2.85E-114	2.41E-110	497	0.194444444	0.60315534	824	GO:0031981	CC	nuclear lumen	The volume enclosed by the nuclear inner membrane.
black	2886	2556	3	1.07E-108	9.04E-105	1441	0.563771518	0.36986653	3896	GO:0043231	CC	intracellular membrane-bounded organelle	Organized structure of distinctive morphology and function, bounded by a single or double lipid bilayer membrane and occurring within the cell. Includes the nucleus, mitochondria, plastids, vacuoles, and vesicles. Excludes the plasma membrane.
black	2886	2556	4	1.30E-103	1.10E-99	1619	0.633411581	0.349298813	4635	GO:0043229	CC	intracellular organelle	Organized structure of distinctive morphology and function, occurring within the cell. Includes the nucleus, mitochondria, plastids, vacuoles, vesicles, ribosomes and the cytoskeleton. Excludes the plasma membrane.
black	2886	2556	5	8.66E-99	7.35E-95	1030	0.402973396	0.411670663	2502	GO:0032991	CC	protein-containing complex	A stable assembly of two or more macromolecules, i.e. proteins, nucleic acids, carbohydrates or lipids, in which at least one component is a protein and the constituent parts function together.
black	2886	2556	6	1.10E-93	9.33E-90	959	0.375195618	0.416775315	2301	GO:0006139	BP	nucleobase-containing compound metabolic process	Any cellular metabolic process involving nucleobases, nucleosides, nucleotides and nucleic acids.
black	2886	2556	7	3.12E-84	2.65E-80	723	0.28286385	0.4501868	1606	GO:0003676	MF	nucleic acid binding	Interacting selectively and non-covalently with any nucleic acid.
black	2886	2556	8	1.82E-83	1.54E-79	905	0.354068858	0.411925353	2197	GO:0010467	BP	gene expression	The process in which a gene's sequence is converted into a mature gene product or products (proteins or RNA). This includes the production of an RNA transcript as well as any processing to produce a mature RNA product or an mRNA or circRNA (for protein-coding genes) and the translation of that mRNA or circRNA into protein. Protein maturation is included when required to form an active form of a p…
black	2886	2556	9	1.51E-82	1.28E-78	350	0.136932707	0.617283951	567	GO:0006396	BP	RNA processing	Any process involved in the conversion of one or more primary RNA transcripts into one or more mature RNA molecules.
black	2886	2556	10	3.09E-81	2.63E-77	767	0.300078247	0.434807256	1764	GO:0016070	BP	RNA metabolic process	The cellular chemical reactions and pathways involving RNA, ribonucleic acid, one of the two main type of nucleic acid, consisting of a long, unbranched macromolecule formed from ribonucleotides joined in 3',5'-phosphodiester linkage.
black	2886	2556	11	1.78E-73	1.51E-69	345	0.134976526	0.588737201	586	GO:0051276	BP	chromosome organization	A process that is carried out at the cellular level that results in the assembly, arrangement of constituent parts, or disassembly of chromosomes, structures composed of a very long molecule of DNA and associated proteins that carries hereditary information. This term covers covalent modifications at the molecular level as well as spatial relationships among the major components of a chromosome.
black	2886	2556	12	4.42E-60	3.75E-56	313	0.122456964	0.56294964	556	GO:0005694	CC	chromosome	A structure composed of a very long molecule of DNA and associated proteins (e.g. histones) that carries hereditary information.
black	2886	2556	13	5.79E-60	4.91E-56	212	0.082942097	0.679487179	312	GO:0006259	BP	DNA metabolic process	Any cellular metabolic process involving deoxyribonucleic acid. This is one of the two main types of nucleic acid, consisting of a long, unbranched macromolecule formed from one, or more commonly, two, strands of linked deoxyribonucleotides.
black	2886	2556	14	1.45E-53	1.23E-49	261	0.102112676	0.581291759	449	GO:0000278	BP	mitotic cell cycle	Progression through the phases of the mitotic cell cycle, the most common eukaryotic cell cycle, which canonically comprises four successive phases called G1, S, G2, and M and includes replication of the genome and the subsequent segregation of chromosomes into daughter cells. In some variant cell cycles nuclear replication or nuclear division may not be followed by cell division, or G1 and G2 ph…
black	2886	2556	15	2.85E-53	2.42E-49	311	0.121674491	0.536206897	580	GO:0003723	MF	RNA binding	Interacting selectively and non-covalently with an RNA molecule or a portion thereof.
black	2886	2556	16	1.30E-50	1.10E-46	679	0.265649452	0.395687646	1716	GO:0006996	BP	organelle organization	A process that is carried out at the cellular level which results in the assembly, arrangement of constituent parts, or disassembly of an organelle within a cell. An organelle is an organized structure of distinctive morphology and function. Includes the nucleus, mitochondria, plastids, vacuoles, vesicles, ribosomes and the cytoskeleton. Excludes the plasma membrane.
black	2886	2556	17	5.03E-49	4.27E-45	1433	0.560641628	0.319011576	4492	GO:0006807	BP	nitrogen compound metabolic process	The chemical reactions and pathways involving organic or inorganic compounds that contain nitrogen.
black	2886	2556	18	1.78E-46	1.51E-42	144	0.056338028	0.727272727	198	GO:0005730	CC	nucleolus	A small, dense body one or more of which are present in the nucleus of eukaryotic cells. It is rich in RNA and protein, is not bounded by a limiting membrane, and is not seen during mitosis. Its prime function is the transcription of the nucleolar DNA into 45S ribosomal-precursor RNA, the processing of this RNA into 5.8S, 18S, and 28S components of ribosomal RNA, and the association of these comp…
black	2886	2556	19	5.33E-46	4.53E-42	1466	0.573552426	0.314255091	4665	GO:0044237	BP	cellular metabolic process	The chemical reactions and pathways by which individual cells transform chemical substances.
black	2886	2556	20	7.10E-44	6.03E-40	182	0.071205008	0.627586207	290	GO:0000280	BP	nuclear division	The division of a cell nucleus into two nuclei, with DNA and other nuclear contents distributed between the daughter nuclei.
black	2886	2556	21	6.14E-43	5.21E-39	1964	0.768388106	0.288611315	6805	GO:0009987	BP	cellular process	Any process that is carried out at the cellular level, but not necessarily restricted to a single cell. For example, cell communication occurs among more than one cell, but occurs at the cellular level.
black	2886	2556	22	3.72E-41	3.16E-37	275	0.107589984	0.50831793	541	GO:1990904	CC	ribonucleoprotein complex	A macromolecular complex containing both protein and RNA molecules.
black	2886	2556	23	1.15E-40	9.72E-37	131	0.051251956	0.711956522	184	GO:0007059	BP	chromosome segregation	The process in which genetic material, in the form of chromosomes, is organized into specific structures and then physically separated and apportioned to two or more sets. In eukaryotes, chromosome segregation begins with the condensation of chromosomes, includes chromosome separation, and ends when chromosomes have completed movement to the spindle poles.
black	2886	2556	24	2.12E-38	1.80E-34	305	0.119327074	0.475819033	641	GO:0007292	BP	female gamete generation	Generation of the female gamete; specialised haploid cells produced by meiosis and along with a male gamete takes part in sexual reproduction.
black	2886	2556	25	1.87E-37	1.58E-33	118	0.046165884	0.719512195	164	GO:0098813	BP	nuclear chromosome segregation	The process in which genetic material, in the form of nuclear chromosomes, is organized into specific structures and then physically separated and apportioned to two or more sets. Nuclear chromosome segregation begins with the condensation of chromosomes, includes chromosome separation, and ends when chromosomes have completed movement to the spindle poles.
black	2886	2556	26	2.58E-36	2.19E-32	232	0.090766823	0.517857143	448	GO:0005654	CC	nucleoplasm	That part of the nuclear content other than the chromosomes or the nucleolus.
black	2886	2556	27	1.62E-35	1.38E-31	178	0.069640063	0.574193548	310	GO:0006397	BP	mRNA processing	Any process involved in the conversion of a primary mRNA transcript into one or more mature mRNA(s) prior to translation into polypeptide.
black	2886	2556	28	1.69E-35	1.43E-31	140	0.054773083	0.642201835	218	GO:0006974	BP	cellular response to DNA damage stimulus	Any process that results in a change in state or activity of a cell (in terms of movement, secretion, enzyme production, gene expression, etc.) as a result of a stimulus indicating damage to its DNA from environmental insults or errors during metabolism.
black	2886	2556	29	8.55E-34	7.25E-30	369	0.144366197	0.427083333	864	GO:0007276	BP	gamete generation	The generation and maintenance of gametes in a multicellular organism. A gamete is a haploid reproductive cell.
black	2886	2556	30	2.24E-33	1.90E-29	117	0.045774648	0.680232558	172	GO:0006281	BP	DNA repair	The process of restoring DNA after damage. Genomes are subject to damage by chemical and physical agents in the environment (e.g. UV and ionizing radiations, chemical mutagens, fungal and bacterial toxins, etc.) and by free radicals or alkylating agents endogenously generated in metabolism. DNA is also damaged because of errors during its replication. A variety of different DNA repair pathways ha…
black	2886	2556	31	2.35E-33	2.00E-29	155	0.060641628	0.593869732	261	GO:0000228	CC	nuclear chromosome	A chromosome that encodes the nuclear genome and is found in the nucleus of a eukaryotic cell during the cell cycle phases when the nucleus is intact.
black	2886	2556	32	3.13E-33	2.66E-29	172	0.067292645	0.565789474	304	GO:0051726	BP	regulation of cell cycle	Any process that modulates the rate or extent of progression through the cell cycle.
black	2886	2556	33	3.74E-33	3.17E-29	198	0.077464789	0.532258065	372	GO:0006325	BP	chromatin organization	Any process that results in the specification, formation or maintenance of the physical structure of eukaryotic chromatin.
black	2886	2556	34	1.09E-32	9.27E-29	86	0.033646322	0.788990826	109	GO:0006260	BP	DNA replication	The cellular metabolic process in which a cell duplicates one or more molecules of DNA. DNA replication begins when specific sequences, known as origins of replication, are recognized and bound by initiation proteins, and ends when the original DNA molecule has been completely duplicated and the copies topologically separated. The unit of replication usually corresponds to the genome of the cell,…
black	2886	2556	35	2.72E-31	2.31E-27	890	0.348200313	0.33271028	2675	GO:0016043	BP	cellular component organization	A process that results in the assembly, arrangement of constituent parts, or disassembly of a cellular component.
black	2886	2556	36	3.84E-31	3.26E-27	123	0.048122066	0.640625	192	GO:0042254	BP	ribosome biogenesis	A cellular process that results in the biosynthesis of constituent macromolecules, assembly, and arrangement of constituent parts of ribosome subunits; includes transport to the sites of protein synthesis.
black	2886	2556	37	1.80E-30	1.53E-26	131	0.051251956	0.615023474	213	GO:0051321	BP	meiotic cell cycle	Progression through the phases of the meiotic cell cycle, in which canonically a cell replicates to produce four offspring with half the chromosomal content of the progenitor cell via two nuclear divisions.
black	2886	2556	38	2.13E-30	1.80E-26	158	0.061815336	0.564285714	280	GO:0000785	CC	chromatin	The ordered and organized complex of DNA, protein, and sometimes RNA, that forms the chromosome.
black	2886	2556	39	9.72E-30	8.24E-26	153	0.059859155	0.566666667	270	GO:0008380	BP	RNA splicing	The process of removing sections of the primary RNA transcript to remove sequences not present in the mature form of the RNA and joining the remaining sections to form the mature form of the RNA.
black	2886	2556	40	3.31E-29	2.81E-25	267	0.104460094	0.453310696	589	GO:0048477	BP	oogenesis	The complete process of formation and maturation of an ovum or female gamete from a primordial female germ cell. Examples of this process are found in Mus musculus and Drosophila melanogaster.
black	2886	2556	41	3.41E-29	2.89E-25	145	0.056729264	0.575396825	252	GO:0000375	BP	RNA splicing, via transesterification reactions	Splicing of RNA via a series of two transesterification reactions.
black	2886	2556	42	3.41E-29	2.89E-25	145	0.056729264	0.575396825	252	GO:0000398	BP	mRNA splicing, via spliceosome	The joining together of exons from one or more primary transcripts of messenger RNA (mRNA) and the excision of intron sequences, via a spliceosomal mechanism, so that mRNA consisting only of the joined exons is produced.
black	2886	2556	43	6.41E-29	5.44E-25	299	0.116979656	0.435225619	687	GO:0007281	BP	germ cell development	The process whose specific outcome is the progression of an immature germ cell over time, from its formation to the mature structure (gamete). A germ cell is any reproductive cell in a multicellular organism.
black	2886	2556	44	7.39E-28	6.27E-24	87	0.034037559	0.719008264	121	GO:0006364	BP	rRNA processing	Any process involved in the conversion of a primary ribosomal RNA (rRNA) transcript into one or more mature rRNA molecules.
black	2886	2556	45	1.97E-26	1.67E-22	427	0.167057903	0.382616487	1116	GO:0022414	BP	reproductive process	A biological process that directly contributes to the process of producing new individuals by one or two organisms. The new individuals inherit some proportion of their genetic material from the parent or parents.
black	2886	2556	46	3.26E-26	2.76E-22	87	0.034037559	0.696	125	GO:0000819	BP	sister chromatid segregation	The cell cycle process in which sister chromatids are organized and then physically separated and apportioned to two or more sets.
black	2886	2556	47	1.18E-25	9.99E-22	75	0.029342723	0.742574257	101	GO:0006310	BP	DNA recombination	Any process in which a new genotype is formed by reassortment of genes resulting in gene combinations different from those that were present in the parents. In eukaryotes genetic recombination can occur by chromosome assortment, intrachromosomal recombination, or nonreciprocal interchromosomal recombination. Interchromosomal recombination occurs by crossing over. In bacteria it may occur by genet…
black	2886	2556	48	1.29E-25	1.09E-21	70	0.027386541	0.769230769	91	GO:0006261	BP	DNA-dependent DNA replication	A DNA replication process that uses parental DNA as a template for the DNA-dependent DNA polymerases that synthesize the new strands.
black	2886	2556	49	1.36E-24	1.15E-20	90	0.035211268	0.661764706	136	GO:0006399	BP	tRNA metabolic process	The chemical reactions and pathways involving tRNA, transfer RNA, a class of relatively small RNA molecules responsible for mediating the insertion of amino acids into the sequence of nascent polypeptide chains during protein synthesis. Transfer RNA is characterized by the presence of many unusual minor bases, the function of which has not been completely established.
black	2886	2556	50	3.62E-24	3.07E-20	109	0.042644757	0.598901099	182	GO:0007346	BP	regulation of mitotic cell cycle	Any process that modulates the rate or extent of progress through the mitotic cell cycle.
black	2886	2556	51	1.79E-23	1.52E-19	432	0.169014085	0.370815451	1165	GO:0000003	BP	reproduction	The production of new individuals that contain some portion of genetic material inherited from one or more parent organisms.
black	2886	2556	52	1.14E-22	9.67E-19	66	0.025821596	0.741573034	89	GO:0004386	MF	helicase activity	Catalysis of the reaction: NTP + H2O = NDP + phosphate, to drive the unwinding of a DNA or RNA helix.
black	2886	2556	53	2.54E-22	2.16E-18	333	0.13028169	0.391304348	851	GO:0003677	MF	DNA binding	Any molecular function by which a gene product interacts selectively and non-covalently with DNA (deoxyribonucleic acid).
black	2886	2556	54	5.17E-22	4.39E-18	655	0.256259781	0.334013259	1961	GO:0019222	BP	regulation of metabolic process	Any process that modulates the frequency, rate or extent of the chemical reactions and pathways within a cell or an organism.
black	2886	2556	55	6.61E-22	5.61E-18	75	0.029342723	0.681818182	110	GO:0000070	BP	mitotic sister chromatid segregation	The cell cycle process in which replicated homologous chromosomes are organized and then physically separated and apportioned to two sets during the mitotic cell cycle. Each replicated chromosome, composed of two sister chromatids, aligns at the cell equator, paired with its homologous partner. One homolog of each morphologic type goes into each of the resulting chromosome sets.
black	2886	2556	56	1.06E-21	8.97E-18	64	0.025039124	0.735632184	87	GO:0005681	CC	spliceosomal complex	Any of a series of ribonucleoprotein complexes that contain snRNA(s) and small nuclear ribonucleoproteins (snRNPs), and are formed sequentially during the spliceosomal splicing of one or more substrate RNAs, and which also contain the RNA substrate(s) from the initial target RNAs of splicing, the splicing intermediate RNA(s), to the final RNA products. During cis-splicing, the initial target RNA …
black	2886	2556	57	8.51E-21	7.22E-17	101	0.039514867	0.577142857	175	GO:0010564	BP	regulation of cell cycle process	Any process that modulates a cellular process that is involved in the progression of biochemical and morphological phases and events that occur in a cell during successive cell replication or nuclear replication events.
black	2886	2556	58	3.31E-20	2.80E-16	72	0.028169014	0.666666667	108	GO:0006913	BP	nucleocytoplasmic transport	The directed movement of molecules between the nucleus and the cytoplasm.
black	2886	2556	59	1.21E-19	1.02E-15	199	0.077856025	0.437362637	455	GO:0034622	BP	cellular protein-containing complex assembly	The aggregation, arrangement and bonding together of a set of components to form a protein complex, occurring at the level of an individual cell.
black	2886	2556	60	1.98E-19	1.68E-15	380	0.148669797	0.366088632	1038	GO:0032504	BP	multicellular organism reproduction	The biological process in which new individuals are produced by one or two multicellular organisms. The new individuals inherit some proportion of their genetic material from the parent or parents.
black	2886	2556	61	2.93E-19	2.48E-15	497	0.194444444	0.344660194	1442	GO:0010468	BP	regulation of gene expression	Any process that modulates the frequency, rate or extent of gene expression. Gene expression is the process in which a gene's coding sequence is converted into a mature gene product or products (proteins or RNA). This includes the production of an RNA transcript as well as any processing to produce a mature RNA product or an mRNA or circRNA (for protein-coding genes) and the translation of that m…
black	2886	2556	62	4.71E-19	3.99E-15	77	0.030125196	0.62601626	123	GO:0044770	BP	cell cycle phase transition	The cell cycle process by which a cell commits to entering the next cell cycle phase.
black	2886	2556	63	6.36E-19	5.40E-15	96	0.037558685	0.564705882	170	GO:0006403	BP	RNA localization	A process in which RNA is transported to, or maintained in, a specific location.
black	2886	2556	64	6.74E-19	5.72E-15	59	0.023082942	0.710843373	83	GO:0000775	CC	chromosome, centromeric region	The region of a chromosome that includes the centromeric DNA and associated proteins. In monocentric chromosomes, this region corresponds to a single area of the chromosome, whereas in holocentric chromosomes, it is evenly distributed along the chromosome.
black	2886	2556	65	1.24E-18	1.06E-14	73	0.02856025	0.634782609	115	GO:0044772	BP	mitotic cell cycle phase transition	The cell cycle process by which a cell commits to entering the next mitotic cell cycle phase.
black	2886	2556	66	2.52E-18	2.14E-14	44	0.017214397	0.814814815	54	GO:0007143	BP	female meiotic nuclear division	A cell cycle process by which the cell nucleus divides as part of a meiotic cell cycle in the female germline.
black	2886	2556	67	2.56E-18	2.18E-14	95	0.037167449	0.558823529	170	GO:0000790	CC	nuclear chromatin	The ordered and organized complex of DNA, protein, and sometimes RNA, that forms the chromosome in the nucleus.
black	2886	2556	68	3.11E-18	2.64E-14	61	0.023865415	0.685393258	89	GO:0065004	BP	protein-DNA complex assembly	The aggregation, arrangement and bonding together of proteins and DNA molecules to form a protein-DNA complex.
black	2886	2556	69	3.72E-18	3.16E-14	49	0.019170579	0.765625	64	GO:0008026	MF	ATP-dependent helicase activity	Catalysis of the reaction: ATP + H2O = ADP + phosphate, to drive the unwinding of a DNA or RNA helix.
black	2886	2556	70	4.14E-18	3.51E-14	71	0.027777778	0.633928571	112	GO:0005635	CC	nuclear envelope	The double lipid bilayer enclosing the nucleus and separating its contents from the rest of the cytoplasm; includes the intermembrane space, a gap of width 20-40 nm (also called the perinuclear space).
black	2886	2556	71	7.36E-18	6.24E-14	55	0.021517997	0.714285714	77	GO:0031123	BP	RNA 3'-end processing	Any process involved in forming the mature 3' end of an RNA molecule.
black	2886	2556	72	1.13E-17	9.60E-14	32	0.012519562	0.941176471	34	GO:0032040	CC	small-subunit processome	A large ribonucleoprotein complex that is an early preribosomal complex. In S. cerevisiae, it has a size of 80S and consists of the 35S pre-rRNA, early-associating ribosomal proteins most of which are part of the small ribosomal subunit, the U3 snoRNA and associated proteins.
black	2886	2556	73	1.16E-17	9.84E-14	47	0.018388106	0.770491803	61	GO:0045132	BP	meiotic chromosome segregation	The process in which genetic material, in the form of chromosomes, is organized into specific structures and then physically separated and apportioned to two or more sets during M phase of the meiotic cell cycle.
black	2886	2556	74	2.12E-17	1.80E-13	103	0.04029734	0.528205128	195	GO:0003682	MF	chromatin binding	Interacting selectively and non-covalently with chromatin, the network of fibers of DNA, protein, and sometimes RNA, that make up the chromosomes of the eukaryotic nucleus during interphase.
black	2886	2556	75	3.40E-17	2.88E-13	71	0.027777778	0.617391304	115	GO:0030703	BP	eggshell formation	Construction of the eggshell, a product of the somatic follicle cell epithelium and a structure that supports the egg in a hostile environment, minimizing water loss whilst allowing gas exchanges essential for embryonic respiration.
black	2886	2556	76	4.38E-17	3.72E-13	70	0.027386541	0.619469027	113	GO:0007304	BP	chorion-containing eggshell formation	The construction of a chorion-containing eggshell. An example of this is found in Drosophila melanogaster.
black	2886	2556	77	6.27E-17	5.32E-13	406	0.158841941	0.350301984	1159	GO:0006464	BP	cellular protein modification process	The covalent alteration of one or more amino acids occurring in proteins, peptides and nascent polypeptides (co-translational, post-translational modifications) occurring at the level of an individual cell. Includes the modification of charged tRNAs that are destined to occur in a protein (pre-translation modification).
black	2886	2556	78	8.64E-17	7.33E-13	35	0.013693271	0.875	40	GO:0042600	CC	chorion	A protective, noncellular membrane that surrounds the eggs of various animals including insects and fish.
black	2886	2556	79	1.15E-16	9.76E-13	45	0.017605634	0.762711864	59	GO:0034504	BP	protein localization to nucleus	A process in which a protein transports or maintains the localization of another protein to the nucleus.
black	2886	2556	80	1.93E-16	1.64E-12	64	0.025039124	0.633663366	101	GO:1901987	BP	regulation of cell cycle phase transition	NA
black	2886	2556	81	3.75E-16	3.18E-12	31	0.012128326	0.911764706	34	GO:0005657	CC	replication fork	The Y-shaped region of a replicating DNA molecule, resulting from the separation of the DNA strands and in which the synthesis of new strands takes place. Also includes associated protein complexes.
black	2886	2556	82	8.65E-16	7.34E-12	71	0.027777778	0.591666667	120	GO:0007051	BP	spindle organization	A process that is carried out at the cellular level which results in the assembly, arrangement of constituent parts, or disassembly of the spindle, the array of microtubules and associated molecules that forms between opposite poles of a eukaryotic cell during DNA segregation and serves to move the duplicated chromosomes apart.
black	2886	2556	83	9.43E-16	8.00E-12	46	0.01799687	0.73015873	63	GO:0006333	BP	chromatin assembly or disassembly	The formation or destruction of chromatin structures.
black	2886	2556	84	1.07E-15	9.09E-12	40	0.015649452	0.784313725	51	GO:0008094	MF	DNA-dependent ATPase activity	Catalysis of the reaction: ATP + H2O = ADP + phosphate; this reaction requires the presence of single- or double-stranded DNA, and it drives another reaction.
black	2886	2556	85	1.30E-15	1.10E-11	59	0.023082942	0.641304348	92	GO:0006302	BP	double-strand break repair	The repair of double-strand breaks in DNA via homologous and nonhomologous mechanisms to reform a continuous DNA helix.
black	2886	2556	86	1.31E-15	1.11E-11	731	0.28599374	0.31079932	2352	GO:0009058	BP	biosynthetic process	The chemical reactions and pathways resulting in the formation of substances; typically the energy-requiring part of metabolism in which simpler substances are transformed into more complex ones.
black	2886	2556	87	1.64E-15	1.39E-11	95	0.037167449	0.519125683	183	GO:0016570	BP	histone modification	The covalent alteration of one or more amino acid residues within a histone protein.
black	2886	2556	88	2.82E-15	2.39E-11	45	0.017605634	0.725806452	62	GO:0016591	CC	RNA polymerase II, holoenzyme	A nuclear DNA-directed RNA polymerase complex containing an RNA polymerase II core enzyme as well as additional proteins and transcription factor complexes, that are capable of promoter recognition and transcription initiation from an RNA polymerase II promoter in vivo. These additional components may include general transcription factor complexes TFIIA, TFIID, TFIIE, TFIIF, or TFIIH, as well as …
black	2886	2556	89	3.36E-15	2.85E-11	61	0.023865415	0.62244898	98	GO:0009451	BP	RNA modification	The covalent alteration of one or more nucleotides within an RNA molecule to produce an RNA molecule with a sequence that differs from that coded genetically.
black	2886	2556	90	5.02E-15	4.26E-11	48	0.018779343	0.695652174	69	GO:0034728	BP	nucleosome organization	A process that is carried out at the cellular level which results in the assembly, arrangement of constituent parts, or disassembly of one or more nucleosomes.
black	2886	2556	91	8.40E-15	7.12E-11	140	0.054773083	0.444444444	315	GO:0000226	BP	microtubule cytoskeleton organization	A process that is carried out at the cellular level which results in the assembly, arrangement of constituent parts, or disassembly of cytoskeletal structures comprising microtubules and their associated proteins.
black	2886	2556	92	8.59E-15	7.29E-11	60	0.023474178	0.618556701	97	GO:0006401	BP	RNA catabolic process	The chemical reactions and pathways resulting in the breakdown of RNA, ribonucleic acid, one of the two main type of nucleic acid, consisting of a long, unbranched macromolecule formed from ribonucleotides joined in 3',5'-phosphodiester linkage.
black	2886	2556	93	8.97E-15	7.61E-11	2294	0.897496088	0.260859677	8794	GO:0005575	CC	cellular_component	A location, relative to cellular compartments and structures, occupied by a macromolecular machine when it carries out a molecular function. There are two ways in which the gene ontology describes locations of gene products: (1) relative to cellular structures (e.g., cytoplasmic side of plasma membrane) or compartments (e.g., mitochondrion), and (2) the stable macromolecular complexes of which th…
black	2886	2556	94	1.10E-14	9.30E-11	38	0.01486698	0.775510204	49	GO:0006606	BP	protein import into nucleus	The directed movement of a protein from the cytoplasm to the nucleus.
black	2886	2556	95	1.11E-14	9.44E-11	39	0.015258216	0.764705882	51	GO:0051170	BP	import into nucleus	The directed movement of substances into the nucleus.
black	2886	2556	96	1.23E-14	1.04E-10	68	0.026604069	0.581196581	117	GO:0008168	MF	methyltransferase activity	Catalysis of the transfer of a methyl group to an acceptor molecule.
black	2886	2556	97	1.93E-14	1.63E-10	45	0.017605634	0.703125	64	GO:0000793	CC	condensed chromosome	A highly compacted molecule of DNA and associated proteins resulting in a cytologically distinct structure.
black	2886	2556	98	3.28E-14	2.78E-10	568	0.222222222	0.319280495	1779	GO:0031323	BP	regulation of cellular metabolic process	Any process that modulates the frequency, rate or extent of the chemical reactions and pathways by which individual cells transform chemical substances.
black	2886	2556	99	3.42E-14	2.90E-10	47	0.018388106	0.68115942	69	GO:0007052	BP	mitotic spindle organization	A process that is carried out at the cellular level which results in the assembly, arrangement of constituent parts, or disassembly of the microtubule spindle during a mitotic cell cycle.
black	2886	2556	100	4.61E-14	3.91E-10	225	0.088028169	0.38330494	587	GO:0070727	BP	cellular macromolecule localization	Any process in which a macromolecule is transported to, and/or maintained in, a specific location at the level of a cell. Localization at the cellular level encompasses movement within the cell, from within the cell to the cell surface, or from one location to another at the surface of a cell.
black	2886	2556	101	4.69E-14	3.98E-10	56	0.021909233	0.622222222	90	GO:1902850	BP	microtubule cytoskeleton organization involved in mitosis	NA
black	2886	2556	102	5.22E-14	4.43E-10	65	0.02543036	0.580357143	112	GO:0004518	MF	nuclease activity	Catalysis of the hydrolysis of ester linkages within nucleic acids.
black	2886	2556	103	7.27E-14	6.17E-10	42	0.016431925	0.711864407	59	GO:0000724	BP	double-strand break repair via homologous recombination	The error-free repair of a double-strand break in DNA in which the broken DNA molecule is repaired using homologous sequences. A strand in the broken DNA searches for a homologous region in an intact chromosome to serve as the template for DNA synthesis. The restoration of two intact DNA molecules results in the exchange, reciprocal or nonreciprocal, of genetic material between the intact DNA mol…
black	2886	2556	104	7.27E-14	6.17E-10	42	0.016431925	0.711864407	59	GO:0000725	BP	recombinational repair	A DNA repair process that involves the exchange, reciprocal or nonreciprocal, of genetic material between the broken DNA molecule and a homologous region of DNA.
black	2886	2556	105	2.40E-13	2.04E-09	40	0.015649452	0.714285714	56	GO:0030261	BP	chromosome condensation	The progressive compaction of dispersed interphase chromatin into threadlike chromosomes prior to mitotic or meiotic nuclear division, or during apoptosis, in eukaryotic cells.
black	2886	2556	106	2.62E-13	2.22E-09	95	0.037167449	0.487179487	195	GO:0016458	BP	gene silencing	Any process carried out at the cellular level that results in either long-term transcriptional repression via action on chromatin structure or RNA mediated, post-transcriptional repression of gene expression.
black	2886	2556	107	2.68E-13	2.27E-09	39	0.015258216	0.722222222	54	GO:0051304	BP	chromosome separation	The cell cycle process in which paired chromosomes are detached from each other. Chromosome separation begins with the release of cohesin complexes from chromosomes; in budding yeast, this includes the cleavage of cohesin complexes along the chromosome arms, followed by the separation of the centromeric regions. Chromosome separation also includes formation of chromatid axes mediated by condensin…
black	2886	2556	108	3.17E-13	2.69E-09	37	0.014475743	0.74	50	GO:0006405	BP	RNA export from nucleus	The directed movement of RNA from the nucleus to the cytoplasm.
black	2886	2556	109	3.34E-13	2.83E-09	36	0.014084507	0.75	48	GO:0000776	CC	kinetochore	A multisubunit complex that is located at the centromeric region of DNA and provides an attachment point for the spindle microtubules.
black	2886	2556	110	3.42E-13	2.90E-09	34	0.013302034	0.772727273	44	GO:0005643	CC	nuclear pore	Any of the numerous similar discrete openings in the nuclear envelope of a eukaryotic cell, where the inner and outer nuclear membranes are joined.
black	2886	2556	111	3.88E-13	3.29E-09	64	0.025039124	0.566371681	113	GO:0045786	BP	negative regulation of cell cycle	Any process that stops, prevents or reduces the rate or extent of progression through the cell cycle.
black	2886	2556	112	4.35E-13	3.69E-09	69	0.026995305	0.547619048	126	GO:0032259	BP	methylation	The process in which a methyl group is covalently attached to a molecule.
black	2886	2556	113	5.42E-13	4.60E-09	121	0.047339593	0.444852941	272	GO:0051301	BP	cell division	The process resulting in division and partitioning of components of a cell to form more cells; may or may not be accompanied by the physical separation of a cell into distinct, individually membrane-bounded daughter cells.
black	2886	2556	114	6.93E-13	5.88E-09	98	0.038341158	0.475728155	206	GO:0033365	BP	protein localization to organelle	A process in which a protein is transported to, or maintained in, a location within an organelle.
black	2886	2556	115	8.90E-13	7.55E-09	30	0.011737089	0.810810811	37	GO:0071013	CC	catalytic step 2 spliceosome	A spliceosomal complex that contains three snRNPs, including U5, bound to a splicing intermediate in which the first catalytic cleavage of the 5' splice site has occurred. The precise subunit composition differs significantly from that of the catalytic step 1, or activated, spliceosome, and includes many proteins in addition to those found in the associated snRNPs.
black	2886	2556	116	9.39E-13	7.97E-09	25	0.009780908	0.892857143	28	GO:0030686	CC	90S preribosome	A large ribonucleoprotein complex considered to be the earliest preribosomal complex. In S. cerevisiae, it has a size of 90S and consists of the 35S pre-rRNA, early-associating ribosomal proteins most of which are part of the small ribosomal subunit, the U3 snoRNA and associated proteins.
black	2886	2556	117	1.07E-12	9.04E-09	42	0.016431925	0.677419355	62	GO:0051168	BP	nuclear export	The directed movement of substances out of the nucleus.
black	2886	2556	118	1.07E-12	9.05E-09	34	0.013302034	0.755555556	45	GO:0008173	MF	RNA methyltransferase activity	Catalysis of the transfer of a methyl group from a donor to a nucleoside residue in an RNA molecule.
black	2886	2556	119	1.07E-12	9.12E-09	49	0.019170579	0.628205128	78	GO:0016779	MF	nucleotidyltransferase activity	Catalysis of the transfer of a nucleotidyl group to a reactant.
black	2886	2556	120	1.17E-12	9.90E-09	81	0.031690141	0.50625	160	GO:0033044	BP	regulation of chromosome organization	Any process that modulates the frequency, rate or extent of a process involved in the formation, arrangement of constituent parts, or disassembly of a chromosome.
black	2886	2556	121	1.18E-12	1.00E-08	85	0.033255086	0.497076023	171	GO:0005667	CC	transcription factor complex	A protein complex that is capable of associating with DNA by direct binding, or via other DNA-binding proteins or complexes, and regulating transcription.
black	2886	2556	122	1.92E-12	1.63E-08	52	0.020344288	0.604651163	86	GO:0008033	BP	tRNA processing	The process in which a pre-tRNA molecule is converted to a mature tRNA, ready for addition of an aminoacyl group.
black	2886	2556	123	2.88E-12	2.45E-08	35	0.013693271	0.729166667	48	GO:0007093	BP	mitotic cell cycle checkpoint	A cell cycle checkpoint that ensures accurate chromosome replication and segregation by preventing progression through a mitotic cell cycle until conditions are suitable for the cell to proceed to the next stage.
black	2886	2556	124	3.12E-12	2.64E-08	34	0.013302034	0.739130435	46	GO:0045495	CC	pole plasm	Differentiated cytoplasm associated with a pole (animal, vegetal, anterior, or posterior) of an oocyte, egg or early embryo.
black	2886	2556	125	3.13E-12	2.66E-08	225	0.088028169	0.370065789	608	GO:0010629	BP	negative regulation of gene expression	Any process that decreases the frequency, rate or extent of gene expression. Gene expression is the process in which a gene's coding sequence is converted into a mature gene product or products (proteins or RNA). This includes the production of an RNA transcript as well as any processing to produce a mature RNA product or an mRNA or circRNA (for protein-coding genes) and the translation of that m…
black	2886	2556	126	3.39E-12	2.87E-08	32	0.012519562	0.761904762	42	GO:0051028	BP	mRNA transport	The directed movement of mRNA, messenger ribonucleic acid, into, out of or within a cell, or between cells, by means of some agent such as a transporter or pore.
black	2886	2556	127	3.41E-12	2.90E-08	24	0.009389671	0.888888889	27	GO:0006289	BP	nucleotide-excision repair	A DNA repair process in which a small region of the strand surrounding the damage is removed from the DNA helix as an oligonucleotide. The small gap left in the DNA helix is filled in by the sequential action of DNA polymerase and DNA ligase. Nucleotide excision repair recognizes a wide range of substrates, including damage caused by UV irradiation (pyrimidine dimers and 6-4 photoproducts) and ch…
black	2886	2556	128	3.42E-12	2.90E-08	665	0.260172144	0.305185865	2179	GO:0005515	MF	protein binding	Interacting selectively and non-covalently with any protein or protein complex (a complex of two or more proteins that may include other nonprotein molecules).
black	2886	2556	129	4.52E-12	3.84E-08	222	0.08685446	0.37	600	GO:0005524	MF	ATP binding	Interacting selectively and non-covalently with ATP, adenosine 5'-triphosphate, a universally important coenzyme and enzyme regulator.
black	2886	2556	130	4.76E-12	4.04E-08	51	0.019953052	0.6	85	GO:0006352	BP	DNA-templated transcription, initiation	Any process involved in the assembly of the RNA polymerase preinitiation complex (PIC) at the core promoter region of a DNA template, resulting in the subsequent synthesis of RNA from that promoter. The initiation phase includes PIC assembly and the formation of the first few bonds in the RNA chain, including abortive initiation, which occurs when the first few nucleotides are repeatedly synthesi…
black	2886	2556	131	5.02E-12	4.26E-08	38	0.01486698	0.690909091	55	GO:0006611	BP	protein export from nucleus	The directed movement of a protein from the nucleus into the cytoplasm.
black	2886	2556	132	5.87E-12	4.98E-08	37	0.014475743	0.698113208	53	GO:0070192	BP	chromosome organization involved in meiotic cell cycle	A process of chromosome organization that is involved in a meiotic cell cycle.
black	2886	2556	133	9.13E-12	7.75E-08	46	0.01799687	0.621621622	74	GO:0006367	BP	transcription initiation from RNA polymerase II promoter	Any process involved in the assembly of the RNA polymerase II preinitiation complex (PIC) at an RNA polymerase II promoter region of a DNA template, resulting in the subsequent synthesis of RNA from that promoter. The initiation phase includes PIC assembly and the formation of the first few bonds in the RNA chain, including abortive initiation, which occurs when the first few nucleotides are repe…
black	2886	2556	134	9.13E-12	7.75E-08	46	0.01799687	0.621621622	74	GO:0045930	BP	negative regulation of mitotic cell cycle	Any process that stops, prevents or reduces the rate or extent of progression through the mitotic cell cycle.
black	2886	2556	135	1.01E-11	8.56E-08	32	0.012519562	0.744186047	43	GO:0071426	BP	ribonucleoprotein complex export from nucleus	The directed movement of a ribonucleoprotein complex from the nucleus to the cytoplasm.
black	2886	2556	136	1.04E-11	8.82E-08	29	0.011345853	0.783783784	37	GO:0006334	BP	nucleosome assembly	The aggregation, arrangement and bonding together of a nucleosome, the beadlike structural units of eukaryotic chromatin composed of histones and DNA.
black	2886	2556	137	1.04E-11	8.82E-08	29	0.011345853	0.783783784	37	GO:0004004	MF	ATP-dependent RNA helicase activity	Catalysis of the reaction: ATP + H2O = ADP + phosphate; this reaction drives the unwinding of an RNA helix.
black	2886	2556	138	1.04E-11	8.82E-08	29	0.011345853	0.783783784	37	GO:0008186	MF	RNA-dependent ATPase activity	Catalysis of the reaction: ATP + H2O = ADP + phosphate; this reaction requires the presence of RNA, and it drives another reaction.
black	2886	2556	139	1.05E-11	8.94E-08	31	0.012128326	0.756097561	41	GO:0003724	MF	RNA helicase activity	Catalysis of the reaction: NTP + H2O = NDP + phosphate, to drive the unwinding of a RNA helix.
black	2886	2556	140	1.42E-11	1.20E-07	37	0.014475743	0.685185185	54	GO:0031497	BP	chromatin assembly	The assembly of DNA, histone proteins, other associated proteins, and sometimes RNA, into chromatin structure, beginning with the formation of the basic unit, the nucleosome, followed by organization of the nucleosomes into higher order structures, ultimately giving rise to a complex organization of specific domains within the nucleus.
black	2886	2556	141	1.42E-11	1.21E-07	94	0.036776213	0.463054187	203	GO:0010608	BP	posttranscriptional regulation of gene expression	Any process that modulates the frequency, rate or extent of gene expression after the production of an RNA transcript.
black	2886	2556	142	1.42E-11	1.21E-07	77	0.030125196	0.496774194	155	GO:0009994	BP	oocyte differentiation	The process in which a relatively unspecialized immature germ cell acquires the specialized features of a mature female gamete.
black	2886	2556	143	1.80E-11	1.53E-07	159	0.062206573	0.395522388	402	GO:0006412	BP	translation	The cellular metabolic process in which a protein is formed, using the sequence of a mature mRNA or circRNA molecule to specify the sequence of amino acids in a polypeptide chain. Translation is mediated by the ribosome, and begins with the formation of a ternary complex between aminoacylated initiator methionine tRNA, GTP, and initiation factor 2, which subsequently associates with the small sub…
black	2886	2556	144	1.91E-11	1.62E-07	163	0.063771518	0.392771084	415	GO:0007017	BP	microtubule-based process	Any cellular process that depends upon or alters the microtubule cytoskeleton, that part of the cytoskeleton comprising microtubules and their associated proteins.
black	2886	2556	145	1.91E-11	1.62E-07	43	0.016823161	0.632352941	68	GO:0045787	BP	positive regulation of cell cycle	Any process that activates or increases the rate or extent of progression through the cell cycle.
black	2886	2556	146	2.22E-11	1.88E-07	39	0.015258216	0.661016949	59	GO:0042274	BP	ribosomal small subunit biogenesis	A cellular process that results in the biosynthesis of constituent macromolecules, assembly, and arrangement of constituent parts of a small ribosomal subunit; includes transport to the sites of protein synthesis.
black	2886	2556	147	2.38E-11	2.02E-07	25	0.009780908	0.833333333	30	GO:0007131	BP	reciprocal meiotic recombination	The cell cycle process in which double strand breaks are formed and repaired through a double Holliday junction intermediate. This results in the equal exchange of genetic material between non-sister chromatids in a pair of homologous chromosomes. These reciprocal recombinant products ensure the proper segregation of homologous chromosomes during meiosis I and create genetic diversity.
black	2886	2556	148	2.43E-11	2.06E-07	42	0.016431925	0.636363636	66	GO:0006997	BP	nucleus organization	A process that is carried out at the cellular level which results in the assembly, arrangement of constituent parts, or disassembly of the nucleus.
black	2886	2556	149	2.60E-11	2.21E-07	21	0.008215962	0.913043478	23	GO:0006270	BP	DNA replication initiation	The process in which DNA-dependent DNA replication is started; this begins with the ATP dependent loading of an initiator complex onto the DNA, this is followed by DNA melting and helicase activity. In bacteria, the gene products that enable the helicase activity are loaded after the initial melting and in archaea and eukaryotes, the gene products that enable the helicase activity are inactive wh…
black	2886	2556	150	2.84E-11	2.41E-07	26	0.010172144	0.8125	32	GO:0006406	BP	mRNA export from nucleus	The directed movement of mRNA from the nucleus to the cytoplasm.
black	2886	2556	151	2.87E-11	2.43E-07	49	0.019170579	0.590361446	83	GO:0006402	BP	mRNA catabolic process	The chemical reactions and pathways resulting in the breakdown of mRNA, messenger RNA, which is responsible for carrying the coded genetic 'message', transcribed from DNA, to sites of protein assembly at the ribosomes.
black	2886	2556	152	3.07E-11	2.60E-07	31	0.012128326	0.738095238	42	GO:0043039	BP	tRNA aminoacylation	The chemical reactions and pathways by which the various amino acids become bonded to their corresponding tRNAs. The most common route for synthesis of aminoacyl tRNA is by the formation of an ester bond between the 3'-hydroxyl group of the most 3' adenosine of the tRNA and the alpha carboxylic acid group of an amino acid, usually catalyzed by the cognate aminoacyl-tRNA ligase. A given aminoacyl-…
black	2886	2556	153	3.07E-11	2.61E-07	41	0.016040689	0.640625	64	GO:0090305	BP	nucleic acid phosphodiester bond hydrolysis	The nucleic acid metabolic process in which the phosphodiester bonds between nucleotides are cleaved by hydrolysis.
black	2886	2556	154	3.25E-11	2.76E-07	30	0.011737089	0.75	40	GO:0006418	BP	tRNA aminoacylation for protein translation	The synthesis of aminoacyl tRNA by the formation of an ester bond between the 3'-hydroxyl group of the most 3' adenosine of the tRNA and the alpha carboxylic acid group of an amino acid, to be used in ribosome-mediated polypeptide synthesis.
black	2886	2556	155	3.87E-11	3.28E-07	43	0.016823161	0.623188406	69	GO:0007088	BP	regulation of mitotic nuclear division	Any process that modulates the frequency, rate or extent of mitosis.
black	2886	2556	156	3.94E-11	3.35E-07	50	0.019561815	0.581395349	86	GO:0006473	BP	protein acetylation	The addition of an acetyl group to a protein amino acid. An acetyl group is CH3CO-, derived from acetic [ethanoic] acid.
black	2886	2556	157	4.28E-11	3.63E-07	68	0.026604069	0.511278195	133	GO:0022618	BP	ribonucleoprotein complex assembly	The aggregation, arrangement and bonding together of proteins and RNA molecules to form a ribonucleoprotein complex.
black	2886	2556	158	4.44E-11	3.76E-07	19	0.00743349	0.95	20	GO:0017056	MF	structural constituent of nuclear pore	The action of a molecule that contributes to the structural integrity of the nuclear pore complex, a protein-lined channel in the nuclear envelope that allows the transfer of macromolecules.
black	2886	2556	159	4.52E-11	3.84E-07	45	0.017605634	0.608108108	74	GO:0030532	CC	small nuclear ribonucleoprotein complex	A complex composed of RNA of the small nuclear RNA (snRNA) class and protein, found in the nucleus of a eukaryotic cell. These are typically named after the snRNA(s) they contain, e.g. U1 snRNP or U4/U6 snRNP. Many, but not all, of these complexes are involved in splicing of nuclear mRNAs.
black	2886	2556	160	4.63E-11	3.93E-07	223	0.087245696	0.362012987	616	GO:0032559	MF	adenyl ribonucleotide binding	Interacting selectively and non-covalently with an adenyl ribonucleotide, any compound consisting of adenosine esterified with (ortho)phosphate or an oligophosphate at any hydroxyl group on the ribose moiety.
black	2886	2556	161	4.67E-11	3.97E-07	269	0.105242567	0.348445596	772	GO:0017076	MF	purine nucleotide binding	Interacting selectively and non-covalently with purine nucleotides, any compound consisting of a purine nucleoside esterified with (ortho)phosphate.
black	2886	2556	162	4.77E-11	4.05E-07	17	0.006651017	1	17	GO:0003688	MF	DNA replication origin binding	Interacting selectively and non-covalently with the DNA replication origin, a unique DNA sequence of a replicon at which DNA replication is initiated and proceeds bidirectionally or unidirectionally.
black	2886	2556	163	4.99E-11	4.23E-07	60	0.023474178	0.535714286	112	GO:0006338	BP	chromatin remodeling	Dynamic structural changes to eukaryotic chromatin occurring throughout the cell division cycle. These changes range from the local changes necessary for transcriptional regulation to global changes necessary for chromosome segregation.
black	2886	2556	164	4.99E-11	4.23E-07	47	0.018388106	0.594936709	79	GO:0036464	CC	cytoplasmic ribonucleoprotein granule	A ribonucleoprotein granule located in the cytoplasm.
black	2886	2556	165	8.07E-11	6.84E-07	40	0.015649452	0.634920635	63	GO:0000956	BP	nuclear-transcribed mRNA catabolic process	The chemical reactions and pathways resulting in the breakdown of nuclear-transcribed mRNAs in eukaryotic cells.
black	2886	2556	166	9.21E-11	7.81E-07	47	0.018388106	0.5875	80	GO:0035770	CC	ribonucleoprotein granule	A non-membranous macromolecular complex containing proteins and translationally silenced mRNAs. RNA granules contain proteins that control the localization, stability, and translation of their RNA cargo. Different types of RNA granules (RGs) exist, depending on the cell type and cellular conditions.
black	2886	2556	167	9.41E-11	7.98E-07	25	0.009780908	0.806451613	31	GO:0035825	BP	homologous recombination	A DNA recombination process that results in the equal exchange of genetic material between the recombining DNA molecules.
black	2886	2556	168	9.66E-11	8.19E-07	20	0.007824726	0.909090909	22	GO:0034472	BP	snRNA 3'-end processing	Any process involved in forming the mature 3' end of an snRNA molecule.
black	2886	2556	169	1.59E-10	1.35E-06	21	0.008215962	0.875	24	GO:0016180	BP	snRNA processing	Any process involved in the conversion of a primary small nuclear RNA (snRNA) transcript into a mature snRNA molecule.
black	2886	2556	170	1.78E-10	1.51E-06	366	0.143192488	0.326494202	1121	GO:0006351	BP	transcription, DNA-templated	The cellular synthesis of RNA on a template of DNA.
black	2886	2556	171	1.87E-10	1.58E-06	32	0.012519562	0.695652174	46	GO:0001510	BP	RNA methylation	Posttranscriptional addition of a methyl group to either a nucleotide or 2'-O ribose in a polyribonucleotide. Usually uses S-adenosylmethionine as a cofactor.
black	2886	2556	172	1.87E-10	1.58E-06	32	0.012519562	0.695652174	46	GO:0003697	MF	single-stranded DNA binding	Interacting selectively and non-covalently with single-stranded DNA.
black	2886	2556	173	1.89E-10	1.61E-06	126	0.049295775	0.409090909	308	GO:0030707	BP	ovarian follicle cell development	The process that occurs during oogenesis involving the ovarian follicle cells, somatic cells which surround the germ cells of an ovary. An example of this is found in Drosophila melanogaster.
black	2886	2556	174	2.22E-10	1.88E-06	46	0.01799687	0.582278481	79	GO:0016573	BP	histone acetylation	The modification of a histone by the addition of an acetyl group.
black	2886	2556	175	2.23E-10	1.89E-06	48	0.018779343	0.571428571	84	GO:0008298	BP	intracellular mRNA localization	Any process in which mRNA is transported to, or maintained in, a specific location within the cell.
black	2886	2556	176	2.29E-10	1.95E-06	86	0.033646322	0.457446809	188	GO:0040029	BP	regulation of gene expression, epigenetic	Any process that modulates the frequency, rate or extent of gene expression; the process is mitotically or meiotically heritable, or is stably self-propagated in the cytoplasm of a resting cell, and does not entail a change in DNA sequence.
black	2886	2556	177	2.50E-10	2.12E-06	41	0.016040689	0.611940299	67	GO:0051225	BP	spindle assembly	The aggregation, arrangement and bonding together of a set of components to form the spindle, the array of microtubules and associated molecules that serves to move duplicated chromosomes apart.
black	2886	2556	178	2.77E-10	2.35E-06	29	0.011345853	0.725	40	GO:0071897	BP	DNA biosynthetic process	The cellular DNA metabolic process resulting in the formation of DNA, deoxyribonucleic acid, one of the two main types of nucleic acid, consisting of a long unbranched macromolecule formed from one or two strands of linked deoxyribonucleotides, the 3'-phosphate group of each constituent deoxyribonucleotide being joined in 3',5'-phosphodiester linkage to the 5'-hydroxyl group of the deoxyribose mo…
black	2886	2556	179	3.66E-10	3.11E-06	42	0.016431925	0.6	70	GO:0004519	MF	endonuclease activity	Catalysis of the hydrolysis of ester linkages within nucleic acids by creating internal breaks.
black	2886	2556	180	3.74E-10	3.17E-06	55	0.021517997	0.533980583	103	GO:0005819	CC	spindle	The array of microtubules and associated molecules that forms between opposite poles of a eukaryotic cell during mitosis or meiosis and serves to move the duplicated chromosomes apart.
black	2886	2556	181	3.98E-10	3.38E-06	46	0.01799687	0.575	80	GO:0018394	BP	peptidyl-lysine acetylation	The acetylation of peptidyl-lysine.
black	2886	2556	182	4.44E-10	3.77E-06	59	0.023082942	0.51754386	114	GO:0044798	CC	nuclear transcription factor complex	A protein complex, located in the nucleus, that is capable of associating with DNA by direct binding, or via other DNA-binding proteins or complexes, and regulating transcription.
black	2886	2556	183	5.67E-10	4.81E-06	20	0.007824726	0.869565217	23	GO:0043596	CC	nuclear replication fork	The Y-shaped region of a nuclear replicating DNA molecule, resulting from the separation of the DNA strands and in which the synthesis of new strands takes place. Also includes associated protein complexes.
black	2886	2556	184	6.26E-10	5.31E-06	50	0.019561815	0.549450549	91	GO:0051236	BP	establishment of RNA localization	The directed movement of RNA to a specific location.
black	2886	2556	185	7.01E-10	5.95E-06	46	0.01799687	0.567901235	81	GO:0007306	BP	eggshell chorion assembly	Construction of the chorion portion of the eggshell, which comprises the channels for gas exchange in an insect eggshell.
black	2886	2556	186	7.09E-10	6.01E-06	67	0.026212833	0.489051095	137	GO:0003712	MF	transcription coregulator activity	A protein or a member of a complex that interacts specifically and non-covalently with a DNA-bound DNA-binding transcription factor to either activate or repress the transcription of specific genes. Coregulators often act by altering chromatin structure and modifications. For example, one class of transcription coregulators modifies chromatin structure through covalent modification of histones. A…
black	2886	2556	187	8.19E-10	6.95E-06	28	0.010954617	0.717948718	39	GO:0030490	BP	maturation of SSU-rRNA	Any process involved in the maturation of a precursor Small SubUnit (SSU) ribosomal RNA (rRNA) molecule into a mature SSU-rRNA molecule.
black	2886	2556	188	8.88E-10	7.53E-06	36	0.014084507	0.631578947	57	GO:0006400	BP	tRNA modification	The covalent alteration of one or more nucleotides within a tRNA molecule to produce a tRNA molecule with a sequence that differs from that coded genetically.
black	2886	2556	189	8.89E-10	7.55E-06	376	0.147104851	0.321367521	1170	GO:0051252	BP	regulation of RNA metabolic process	Any process that modulates the frequency, rate or extent of the chemical reactions and pathways involving RNA.
black	2886	2556	190	9.11E-10	7.73E-06	27	0.01056338	0.72972973	37	GO:0043186	CC	P granule	A small cytoplasmic, non-membranous RNA/protein complex aggregates in the primordial germ cells of many higher eukaryotes.
black	2886	2556	191	9.11E-10	7.73E-06	27	0.01056338	0.72972973	37	GO:0004812	MF	aminoacyl-tRNA ligase activity	Catalysis of the formation of aminoacyl-tRNA from ATP, amino acid, and tRNA with the release of diphosphate and AMP.
black	2886	2556	192	1.04E-09	8.86E-06	50	0.019561815	0.543478261	92	GO:0090575	CC	RNA polymerase II transcription factor complex	A transcription factor complex that acts at a regulatory region of a gene transcribed by RNA polymerase II.
black	2886	2556	193	1.05E-09	8.89E-06	24	0.009389671	0.774193548	31	GO:0030717	BP	oocyte karyosome formation	The chromosome organization process in which meiotic chromosomes in the oocyte nucleus cluster together to form a compact spherical structure called the karyosome.
black	2886	2556	194	1.12E-09	9.52E-06	84	0.03286385	0.449197861	187	GO:0009798	BP	axis specification	The establishment, maintenance and elaboration of a pattern along a line or around a point.
black	2886	2556	195	1.54E-09	1.31E-05	393	0.153755869	0.317961165	1236	GO:0016740	MF	transferase activity	Catalysis of the transfer of a group, e.g. a methyl group, glycosyl group, acyl group, phosphorus-containing, or other groups, from one compound (generally regarded as the donor) to another compound (generally regarded as the acceptor). Transferase is the systematic name for any enzyme of EC class 2.
black	2886	2556	196	1.76E-09	1.49E-05	69	0.026995305	0.475862069	145	GO:0072594	BP	establishment of protein localization to organelle	The directed movement of a protein to a specific location on or in an organelle. Encompasses establishment of localization in the membrane or lumen of a membrane-bounded organelle.
black	2886	2556	197	2.53E-09	2.14E-05	16	0.006259781	0.941176471	17	GO:0030515	MF	snoRNA binding	Interacting selectively and non-covalently with small nucleolar RNA.
black	2886	2556	198	2.61E-09	2.21E-05	20	0.007824726	0.833333333	24	GO:0010528	BP	regulation of transposition	Any process that modulates the frequency, rate or extent of transposition. Transposition results in the movement of discrete segments of DNA between nonhomologous sites.
black	2886	2556	199	3.03E-09	2.57E-05	21	0.008215962	0.807692308	26	GO:0051303	BP	establishment of chromosome localization	The directed movement of a chromosome to a specific location.
black	2886	2556	200	3.16E-09	2.68E-05	48	0.018779343	0.539325843	89	GO:0050658	BP	RNA transport	The directed movement of RNA, ribonucleic acids, into, out of or within a cell, or between cells, by means of some agent such as a transporter or pore.
black	2886	2556	201	3.89E-09	3.30E-05	64	0.025039124	0.481203008	133	GO:0048599	BP	oocyte development	The process whose specific outcome is the progression of an oocyte over time, from initial commitment of the cell to its specific fate, to the fully functional differentiated cell.
black	2886	2556	202	4.80E-09	4.08E-05	17	0.006651017	0.894736842	19	GO:0033260	BP	nuclear DNA replication	The DNA-dependent DNA replication that occurs in the nucleus of eukaryotic organisms as part of the cell cycle.
black	2886	2556	203	5.06E-09	4.29E-05	37	0.014475743	0.596774194	62	GO:0042393	MF	histone binding	Interacting selectively and non-covalently with a histone, any of a group of water-soluble proteins found in association with the DNA of eukaroytic chromosomes. They are involved in the condensation and coiling of chromosomes during cell division and have also been implicated in nonspecific suppression of gene activity.
black	2886	2556	204	5.97E-09	5.06E-05	27	0.01056338	0.692307692	39	GO:0051306	BP	mitotic sister chromatid separation	The process in which sister chromatids are physically detached from each other during mitosis.
black	2886	2556	205	5.97E-09	5.06E-05	27	0.01056338	0.692307692	39	GO:0060293	CC	germ plasm	Differentiated cytoplasm associated with a pole of an oocyte, egg or early embryo that will be inherited by the cells that will give rise to the germ line.
black	2886	2556	206	5.97E-09	5.06E-05	27	0.01056338	0.692307692	39	GO:0003678	MF	DNA helicase activity	Catalysis of the reaction: NTP + H2O = NDP + phosphate, to drive the unwinding of a DNA helix.
black	2886	2556	207	7.05E-09	5.98E-05	18	0.007042254	0.857142857	21	GO:0006277	BP	DNA amplification	The process in which the number of copies of a gene is increased in certain cells as extra copies of DNA are made in response to certain signals of cell development or of stress from the environment.
black	2886	2556	208	7.87E-09	6.68E-05	45	0.017605634	0.542168675	83	GO:0031248	CC	protein acetyltransferase complex	A complex that catalyzes the transfer of an acetyl group to a protein acceptor molecule.
black	2886	2556	209	8.01E-09	6.79E-05	25	0.009780908	0.714285714	35	GO:1905818	BP	regulation of chromosome separation	Any process that modulates the frequency, rate or extent of chromosome separation.
black	2886	2556	210	8.84E-09	7.50E-05	19	0.00743349	0.826086957	23	GO:0000779	CC	condensed chromosome, centromeric region	The region of a condensed chromosome that includes the centromere and associated proteins, including the kinetochore. In monocentric chromosomes, this region corresponds to a single area of the chromosome, whereas in holocentric chromosomes, it is evenly distributed along the chromosome.
black	2886	2556	211	8.98E-09	7.62E-05	24	0.009389671	0.727272727	33	GO:0000077	BP	DNA damage checkpoint	A cell cycle checkpoint that regulates progression through the cell cycle in response to DNA damage. A DNA damage checkpoint may blocks cell cycle progression (in G1, G2 or metaphase) or slow the rate at which S phase proceeds.
black	2886	2556	212	8.98E-09	7.62E-05	24	0.009389671	0.727272727	33	GO:0000794	CC	condensed nuclear chromosome	A highly compacted molecule of DNA and associated proteins resulting in a cytologically distinct nuclear chromosome.
black	2886	2556	213	8.98E-09	7.62E-05	24	0.009389671	0.727272727	33	GO:0003899	MF	DNA-directed 5'-3' RNA polymerase activity	Catalysis of the reaction: nucleoside triphosphate + RNA(n) = diphosphate + RNA(n+1). Utilizes a DNA template, i.e. the catalysis of DNA-template-directed extension of the 3'-end of an RNA strand by one nucleotide at a time. Can initiate a chain 'de novo'.
black	2886	2556	214	9.35E-09	7.93E-05	29	0.011345853	0.659090909	44	GO:0051983	BP	regulation of chromosome segregation	Any process that modulates the frequency, rate or extent of chromosome segregation, the process in which genetic material, in the form of chromosomes, is organized and then physically separated and apportioned to two or more sets.
black	2886	2556	215	9.66E-09	8.20E-05	292	0.114241002	0.328089888	890	GO:0000166	MF	nucleotide binding	Interacting selectively and non-covalently with a nucleotide, any compound consisting of a nucleoside that is esterified with (ortho)phosphate or an oligophosphate at any hydroxyl group on the ribose or deoxyribose.
black	2886	2556	216	1.01E-08	8.61E-05	186	0.072769953	0.355640535	523	GO:0034613	BP	cellular protein localization	Any process in which a protein is transported to, and/or maintained in, a specific location at the level of a cell. Localization at the cellular level encompasses movement within the cell, from within the cell to the cell surface, or from one location to another at the surface of a cell.
black	2886	2556	217	1.05E-08	8.87E-05	21	0.008215962	0.777777778	27	GO:0000781	CC	chromosome, telomeric region	The terminal region of a linear chromosome that includes the telomeric DNA repeats and associated proteins.
black	2886	2556	218	1.29E-08	0.000109579	45	0.017605634	0.535714286	84	GO:0031023	BP	microtubule organizing center organization	A process that is carried out at the cellular level which results in the assembly, arrangement of constituent parts, or disassembly of a microtubule organizing center, a structure from which microtubules grow.
black	2886	2556	219	1.40E-08	0.00011903	27	0.01056338	0.675	40	GO:0000086	BP	G2/M transition of mitotic cell cycle	The mitotic cell cycle transition by which a cell in G2 commits to M phase. The process begins when the kinase activity of M cyclin/CDK complex reaches a threshold high enough for the cell cycle to proceed. This is accomplished by activating a positive feedback loop that results in the accumulation of unphosphorylated and active M cyclin/CDK complex.
black	2886	2556	220	1.72E-08	0.000145742	81	0.031690141	0.43315508	187	GO:0003729	MF	mRNA binding	Interacting selectively and non-covalently with messenger RNA (mRNA), an intermediate molecule between DNA and protein. mRNA includes UTR and coding sequences, but does not contain introns.
black	2886	2556	221	1.75E-08	0.000148219	16	0.006259781	0.888888889	18	GO:0000387	BP	spliceosomal snRNP assembly	The aggregation, arrangement and bonding together of one or more snRNA and multiple protein components to form a ribonucleoprotein complex that is involved in formation of the spliceosome.
black	2886	2556	222	1.94E-08	0.000164273	32	0.012519562	0.615384615	52	GO:0031490	MF	chromatin DNA binding	Interacting selectively and non-covalently with DNA that is assembled into chromatin.
black	2886	2556	223	2.01E-08	0.000170373	29	0.011345853	0.644444444	45	GO:0031124	BP	mRNA 3'-end processing	Any process involved in forming the mature 3' end of an mRNA molecule.
black	2886	2556	224	2.34E-08	0.000198224	24	0.009389671	0.705882353	34	GO:0007091	BP	metaphase/anaphase transition of mitotic cell cycle	The cell cycle process in which a cell progresses from metaphase to anaphase during mitosis, triggered by the activation of the anaphase promoting complex by Cdc20/Sleepy homolog which results in the degradation of Securin.
black	2886	2556	225	2.34E-08	0.000198224	24	0.009389671	0.705882353	34	GO:0010389	BP	regulation of G2/M transition of mitotic cell cycle	Any process that modulates the rate or extent of progression from G2 phase to M phase of the mitotic cell cycle.
black	2886	2556	226	2.34E-08	0.000198224	24	0.009389671	0.705882353	34	GO:0010965	BP	regulation of mitotic sister chromatid separation	Any process that modulates the frequency, rate or extent of mitotic sister chromatid separation. Mitotic sister chromatid separation is the process in which sister chromatids are physically detached from each other during mitosis.
black	2886	2556	227	2.46E-08	0.000208577	17	0.006651017	0.85	20	GO:0007307	BP	eggshell chorion gene amplification	Amplification by up to 60-fold of the loci containing the chorion gene clusters. Amplification is necessary for the rapid synthesis of chorion proteins by the follicle cells, and occurs by repeated firing of one or more origins located within each gene cluster.
black	2886	2556	228	2.46E-08	0.000208577	17	0.006651017	0.85	20	GO:0046540	CC	U4/U6 x U5 tri-snRNP complex	A ribonucleoprotein complex formed by the association of the U4/U6 and U5 small nuclear ribonucleoproteins.
black	2886	2556	229	2.51E-08	0.000213143	182	0.071205008	0.353398058	515	GO:0016462	MF	pyrophosphatase activity	Catalysis of the hydrolysis of a pyrophosphate bond between two phosphate groups, leaving one phosphate on each of the two fragments.
black	2886	2556	230	2.97E-08	0.000251965	22	0.008607199	0.733333333	30	GO:0043631	BP	RNA polyadenylation	The enzymatic addition of a sequence of adenylyl residues at the 3' end of an RNA molecule.
black	2886	2556	231	2.97E-08	0.000252356	18	0.007042254	0.818181818	22	GO:0010529	BP	negative regulation of transposition	Any process that decreases the frequency, rate or extent of transposition. Transposition results in the movement of discrete segments of DNA between nonhomologous sites.
black	2886	2556	232	2.99E-08	0.000253844	37	0.014475743	0.569230769	65	GO:0007315	BP	pole plasm assembly	Establishment of the specialized cytoplasm found at the poles of the egg. An example of this is found in Drosophila melanogaster.
black	2886	2556	233	3.06E-08	0.000259482	184	0.07198748	0.351816444	523	GO:0016817	MF	hydrolase activity, acting on acid anhydrides	Catalysis of the hydrolysis of any acid anhydride.
black	2886	2556	234	3.31E-08	0.000281213	20	0.007824726	0.769230769	26	GO:0005684	CC	U2-type spliceosomal complex	Any spliceosomal complex that forms during the splicing of a messenger RNA primary transcript to excise an intron that has canonical consensus sequences near the 5' and 3' ends.
black	2886	2556	235	3.67E-08	0.000311741	14	0.005477308	0.933333333	15	GO:0016321	BP	female meiosis chromosome segregation	The cell cycle process in which genetic material, in the form of chromosomes, is organized and then physically separated and apportioned to two or more sets during the meiotic cell cycle in a female.
black	2886	2556	236	3.67E-08	0.000311741	14	0.005477308	0.933333333	15	GO:0005682	CC	U5 snRNP	A ribonucleoprotein complex that contains small nuclear RNA U5.
black	2886	2556	237	3.87E-08	0.000328428	46	0.01799687	0.516853933	89	GO:0008757	MF	S-adenosylmethionine-dependent methyltransferase activity	Catalysis of the transfer of a methyl group from S-adenosyl-L-methionine to a substrate.
black	2886	2556	238	5.09E-08	0.000431627	648	0.253521127	0.291629163	2222	GO:0019538	BP	protein metabolic process	The chemical reactions and pathways involving a protein. Includes protein modification.
black	2886	2556	239	5.54E-08	0.000470056	129	0.050469484	0.376093294	343	GO:0002064	BP	epithelial cell development	The process whose specific outcome is the progression of an epithelial cell over time, from its formation to the mature structure. An epithelial cell is a cell usually found in a two-dimensional sheet with a free surface.
black	2886	2556	240	6.31E-08	0.0005355	15	0.005868545	0.882352941	17	GO:0000076	BP	DNA replication checkpoint	A cell cycle checkpoint that prevents the initiation of nuclear division until DNA replication is complete, thereby ensuring that progeny inherit a full complement of the genome.
black	2886	2556	241	6.64E-08	0.000563763	56	0.021909233	0.474576271	118	GO:0007309	BP	oocyte axis specification	The establishment, maintenance and elaboration of an axis in the oocyte. An example of this is found in Drosophila melanogaster.
black	2886	2556	242	6.73E-08	0.000570843	174	0.068075117	0.352226721	494	GO:0017111	MF	nucleoside-triphosphatase activity	Catalysis of the reaction: a nucleoside triphosphate + H2O = nucleoside diphosphate + phosphate.
black	2886	2556	243	6.77E-08	0.000574129	51	0.019953052	0.490384615	104	GO:0008356	BP	asymmetric cell division	The asymmetric division of cells to produce two daughter cells with different developmental potentials. It is of fundamental significance for the generation of cell diversity.
black	2886	2556	244	7.35E-08	0.00062399	52	0.020344288	0.485981308	107	GO:0032543	BP	mitochondrial translation	The chemical reactions and pathways resulting in the formation of a protein in a mitochondrion. This is a ribosome-mediated process in which the information in messenger RNA (mRNA) is used to specify the sequence of amino acids in the protein; the mitochondrion has its own ribosomes and transfer RNAs, and uses a genetic code that differs from the nuclear code.
black	2886	2556	245	8.49E-08	0.000720697	54	0.021126761	0.477876106	113	GO:0006342	BP	chromatin silencing	Repression of transcription by altering the structure of chromatin, e.g. by conversion of large regions of DNA into an inaccessible state often called heterochromatin.
black	2886	2556	246	8.50E-08	0.000721358	16	0.006259781	0.842105263	19	GO:0005732	CC	small nucleolar ribonucleoprotein complex	A ribonucleoprotein complex that contains an RNA molecule of the small nucleolar RNA (snoRNA) family and associated proteins. Most are involved in a step of processing of rRNA: cleavage, 2'-O-methylation, or pseudouridylation. The majority, though not all, fall into one of two classes, box C/D type or box H/ACA type.
black	2886	2556	247	8.89E-08	0.000754325	21	0.008215962	0.724137931	29	GO:0030071	BP	regulation of mitotic metaphase/anaphase transition	Any process that modulates the frequency, rate or extent of the cell cycle process in which a cell progresses from metaphase to anaphase during mitosis, triggered by the activation of the anaphase promoting complex by Cdc20/Sleepy homolog which results in the degradation of Securin.
black	2886	2556	248	8.93E-08	0.000757423	338	0.132237872	0.314711359	1074	GO:0006355	BP	regulation of transcription, DNA-templated	Any process that modulates the frequency, rate or extent of cellular DNA-templated transcription.
black	2886	2556	249	9.79E-08	0.00083097	43	0.016823161	0.518072289	83	GO:0007314	BP	oocyte anterior/posterior axis specification	Polarization of the oocyte along its anterior-posterior axis. An example of this is found in Drosophila melanogaster.
black	2886	2556	250	1.05E-07	0.000890763	18	0.007042254	0.782608696	23	GO:0051310	BP	metaphase plate congression	The alignment of chromosomes at the metaphase plate (spindle equator), a plane halfway between the poles of the spindle.
black	2886	2556	251	1.05E-07	0.000890763	18	0.007042254	0.782608696	23	GO:0000786	CC	nucleosome	A complex comprised of DNA wound around a multisubunit core and associated proteins, which forms the primary packing unit of DNA into higher order structures.
black	2886	2556	252	1.05E-07	0.000890763	18	0.007042254	0.782608696	23	GO:0016891	MF	endoribonuclease activity, producing 5'-phosphomonoesters	Catalysis of the hydrolysis of ester linkages within ribonucleic acids by creating internal breaks to yield 5'-phosphomonoesters.
black	2886	2556	253	1.12E-07	0.000951609	44	0.017214397	0.511627907	86	GO:0008358	BP	maternal determination of anterior/posterior axis, embryo	The specification of the anterior/posterior axis of the embryo by gradients of maternally-transcribed gene products; exemplified in insects by the morphogens, bicoid and nanos.
black	2886	2556	254	1.15E-07	0.000973642	41	0.016040689	0.525641026	78	GO:0007098	BP	centrosome cycle	The cell cycle process in which centrosome duplication and separation takes place. The centrosome cycle can operate with a considerable degree of independence from other processes of the cell cycle.
black	2886	2556	255	1.31E-07	0.001107491	24	0.009389671	0.666666667	36	GO:0009566	BP	fertilization	The union of gametes of opposite sexes during the process of sexual reproduction to form a zygote. It involves the fusion of the gametic nuclei (karyogamy) and cytoplasm (plasmogamy).
black	2886	2556	256	1.33E-07	0.001128405	226	0.088419405	0.333333333	678	GO:0008104	BP	protein localization	Any process in which a protein is transported to, or maintained in, a specific location.
black	2886	2556	257	1.38E-07	0.001171038	27	0.01056338	0.627906977	43	GO:0043044	BP	ATP-dependent chromatin remodeling	Dynamic structural changes to eukaryotic chromatin that require energy from the hydrolysis of ATP, ranging from local changes necessary for transcriptional regulation to global changes necessary for chromosome segregation, mediated by ATP-dependent chromatin-remodelling factors.
black	2886	2556	258	1.48E-07	0.001255861	37	0.014475743	0.544117647	68	GO:0004540	MF	ribonuclease activity	Catalysis of the hydrolysis of phosphodiester bonds in chains of RNA.
black	2886	2556	259	1.70E-07	0.001440701	31	0.012128326	0.58490566	53	GO:0007316	BP	pole plasm RNA localization	Any process in which RNA is transported to, or maintained in, the oocyte pole plasm. An example of this is found in Drosophila melanogaster.
black	2886	2556	260	1.92E-07	0.001628383	22	0.008607199	0.6875	32	GO:0000723	BP	telomere maintenance	Any process that contributes to the maintenance of proper telomeric length and structure by affecting and monitoring the activity of telomeric proteins, the length of telomeric DNA and the replication and repair of the DNA. These processes includes those that shorten, lengthen, replicate and repair the telomeric DNA sequences.
black	2886	2556	261	1.93E-07	0.001640916	56	0.021909233	0.462809917	121	GO:0007308	BP	oocyte construction	The synthesis, deposition, and organization of the materials in a cell of an ovary; where the cell can then undergo meiosis and form an ovum. An example of this is found in Drosophila melanogaster.
black	2886	2556	262	2.06E-07	0.001746393	115	0.044992175	0.378289474	304	GO:0015630	CC	microtubule cytoskeleton	The part of the cytoskeleton (the internal framework of a cell) composed of microtubules and associated proteins.
black	2886	2556	263	2.12E-07	0.001795982	11	0.004303599	1	11	GO:0033314	BP	mitotic DNA replication checkpoint	A cell cycle checkpoint that acts during a mitotic cell cycle and prevents the initiation of mitosis until DNA replication is complete, thereby ensuring that progeny inherit a full complement of the genome.
black	2886	2556	264	2.27E-07	0.001926497	21	0.008215962	0.7	30	GO:0000462	BP	maturation of SSU-rRNA from tricistronic rRNA transcript (SSU-rRNA, 5.8S rRNA, LSU-rRNA)	Any process involved in the maturation of a precursor Small SubUnit (SSU) ribosomal RNA (rRNA) molecule into a mature SSU-rRNA molecule from the pre-rRNA molecule originally produced as a tricistronic rRNA transcript that contains the Small Subunit (SSU) rRNA, 5.8S rRNA, and the Large Subunit (LSU) in that order from 5' to 3' along the primary transcript.
black	2886	2556	265	2.34E-07	0.001983583	47	0.018388106	0.489583333	96	GO:0007293	BP	germarium-derived egg chamber formation	Construction of a stage-1 egg chamber in the anterior part of the germarium, from the progeny of germ-line and somatic stem cells. An example of this is found in Drosophila melanogaster.
black	2886	2556	266	2.36E-07	0.002001118	120	0.046948357	0.373831776	321	GO:0016887	MF	ATPase activity	Catalysis of the reaction: ATP + H2O = ADP + phosphate + 2 H+. May or may not be coupled to another reaction.
black	2886	2556	267	2.63E-07	0.002230522	20	0.007824726	0.714285714	28	GO:0006378	BP	mRNA polyadenylation	The enzymatic addition of a sequence of 40-200 adenylyl residues at the 3' end of a eukaryotic mRNA primary transcript.
black	2886	2556	268	2.63E-07	0.002230522	20	0.007824726	0.714285714	28	GO:0004003	MF	ATP-dependent DNA helicase activity	Catalysis of the reaction: ATP + H2O = ADP + phosphate; this reaction drives the unwinding of the DNA helix.
black	2886	2556	269	2.91E-07	0.002471901	15	0.005868545	0.833333333	18	GO:0006271	BP	DNA strand elongation involved in DNA replication	The process in which a DNA strand is synthesized from template DNA during replication by the action of polymerases, which add nucleotides to the 3' end of the nascent DNA strand.
black	2886	2556	270	2.96E-07	0.002513327	19	0.00743349	0.730769231	26	GO:0005686	CC	U2 snRNP	A ribonucleoprotein complex that contains small nuclear RNA U2.
black	2886	2556	271	3.27E-07	0.002772481	16	0.006259781	0.8	20	GO:0030687	CC	preribosome, large subunit precursor	A preribosomal complex consisting of 27SA, 27SB, and/or 7S pre-rRNA, 5S rRNA, ribosomal proteins including late-associating large subunit proteins, and associated proteins; a precursor of the eukaryotic cytoplasmic large ribosomal subunit.
black	2886	2556	272	3.27E-07	0.002772481	16	0.006259781	0.8	20	GO:0016538	MF	cyclin-dependent protein serine/threonine kinase regulator activity	Modulates the activity of a cyclin-dependent protein serine/threonine kinase, enzymes of the protein kinase family that are regulated through association with cyclins and other proteins.
black	2886	2556	273	3.35E-07	0.002841689	17	0.006651017	0.772727273	22	GO:0051445	BP	regulation of meiotic cell cycle	Any process that modulates the rate or extent of progression through the meiotic cell cycle.
black	2886	2556	274	3.56E-07	0.003020241	23	0.008998435	0.657142857	35	GO:0006275	BP	regulation of DNA replication	Any process that modulates the frequency, rate or extent of DNA replication.
black	2886	2556	275	3.88E-07	0.003292374	40	0.015649452	0.512820513	78	GO:0031047	BP	gene silencing by RNA	Any process in which RNA molecules inactivate expression of target genes.
black	2886	2556	276	3.96E-07	0.003356931	28	0.010954617	0.595744681	47	GO:0090068	BP	positive regulation of cell cycle process	Any process that increases the rate, frequency or extent of a cellular process that is involved in the progression of biochemical and morphological phases and events that occur in a cell during successive cell replication or nuclear replication events.
black	2886	2556	277	3.96E-07	0.003356931	28	0.010954617	0.595744681	47	GO:1902911	CC	protein kinase complex	NA
black	2886	2556	278	4.07E-07	0.00345613	30	0.011737089	0.576923077	52	GO:0019094	BP	pole plasm mRNA localization	Any process in which mRNA is transported to, or maintained in, the oocyte pole plasm. An example of this is found in Drosophila melanogaster.
black	2886	2556	279	4.07E-07	0.00345613	30	0.011737089	0.576923077	52	GO:0000792	CC	heterochromatin	A compact and highly condensed form of chromatin.
black	2886	2556	280	4.41E-07	0.003741767	22	0.008607199	0.666666667	33	GO:0007338	BP	single fertilization	The union of male and female gametes to form a zygote.
black	2886	2556	281	4.41E-07	0.003741767	22	0.008607199	0.666666667	33	GO:0005876	CC	spindle microtubule	Any microtubule that is part of a mitotic or meiotic spindle; anchored at one spindle pole.
black	2886	2556	282	4.47E-07	0.003790828	80	0.031298905	0.408163265	196	GO:0005700	CC	polytene chromosome	A type of chromosome in a polyploid cell, formed when multiple copies of homologous chromosomes are aligned side by side to give a giant chromosome in which distinct chromosome bands are readily visible.
black	2886	2556	283	5.25E-07	0.004450803	12	0.004694836	0.923076923	13	GO:0007305	BP	vitelline membrane formation involved in chorion-containing eggshell formation	Construction of the vitelline membrane portion of a chorion-containing eggshell. An example of this is found in Drosophila melanogaster.
black	2886	2556	284	5.91E-07	0.005011105	24	0.009389671	0.631578947	38	GO:1902554	CC	serine/threonine protein kinase complex	NA
black	2886	2556	285	5.98E-07	0.005072344	180	0.070422535	0.34026465	529	GO:0006518	BP	peptide metabolic process	The chemical reactions and pathways involving peptides, compounds of two or more amino acids where the alpha carboxyl group of one is bound to the alpha amino group of another.
black	2886	2556	286	7.26E-07	0.006158801	28	0.010954617	0.583333333	48	GO:0004402	MF	histone acetyltransferase activity	Catalysis of the reaction: acetyl-CoA + histone = CoA + acetyl-histone.
black	2886	2556	287	7.30E-07	0.006194954	35	0.013693271	0.53030303	66	GO:0016441	BP	posttranscriptional gene silencing	The inactivation of gene expression by a posttranscriptional mechanism.
black	2886	2556	288	7.42E-07	0.006294603	57	0.022300469	0.4453125	128	GO:0009948	BP	anterior/posterior axis specification	The establishment, maintenance and elaboration of the anterior/posterior axis. The anterior-posterior axis is defined by a line that runs from the head or mouth of an organism to the tail or opposite end of the organism.
black	2886	2556	289	7.86E-07	0.006670336	125	0.048904538	0.363372093	344	GO:0006886	BP	intracellular protein transport	The directed movement of proteins in a cell, including the movement of proteins between specific compartments or structures within a cell, such as organelles of a eukaryotic cell.
black	2886	2556	290	8.05E-07	0.006830994	13	0.005086072	0.866666667	15	GO:0031167	BP	rRNA methylation	The posttranscriptional addition of methyl groups to specific residues in an rRNA molecule.
black	2886	2556	291	8.29E-07	0.007031296	33	0.012910798	0.540983607	61	GO:0060811	BP	intracellular mRNA localization involved in anterior/posterior axis specification	Any process in which mRNA is transported to, or maintained in, a specific location within the oocyte and/or syncytial embryo that contributes to the specification of the anterior/posterior axis.
black	2886	2556	292	8.57E-07	0.007272809	10	0.003912363	1	10	GO:1902969	BP	mitotic DNA replication	NA
black	2886	2556	293	8.84E-07	0.007498712	18	0.007042254	0.72	25	GO:0051233	CC	spindle midzone	The area in the center of the spindle where the spindle microtubules from opposite poles overlap.
black	2886	2556	294	9.00E-07	0.007634365	81	0.031690141	0.400990099	202	GO:0032446	BP	protein modification by small protein conjugation	A protein modification process in which one or more groups of a small protein, such as ubiquitin or a ubiquitin-like protein, are covalently attached to a target protein.
black	2886	2556	295	9.00E-07	0.007638277	25	0.009780908	0.609756098	41	GO:0045448	BP	mitotic cell cycle, embryonic	The eukaryotic cell cycle in which a cell is duplicated without changing ploidy, occurring in the embryo.
black	2886	2556	296	9.86E-07	0.008369313	17	0.006651017	0.739130435	23	GO:0010369	CC	chromocenter	A region in which centric, heterochromatic portions of one or more chromosomes form a compact structure.
black	2886	2556	297	9.88E-07	0.008383944	14	0.005477308	0.823529412	17	GO:0000460	BP	maturation of 5.8S rRNA	Any process involved in the maturation of a precursor 5.8S ribosomal RNA (rRNA) molecule into a mature 5.8S rRNA molecule.
black	2886	2556	298	9.88E-07	0.008383944	14	0.005477308	0.823529412	17	GO:0034587	BP	piRNA metabolic process	The chemical reactions and pathways involving piRNAs, Piwi-associated RNAs, a class of 24- to 30-nucleotide RNA derived from repeat or complex DNA sequence elements and processed by a Dicer-independent mechanism.
black	2886	2556	299	9.88E-07	0.008383944	14	0.005477308	0.823529412	17	GO:0044818	BP	mitotic G2/M transition checkpoint	A cell cycle checkpoint that detects and negatively regulates progression from G2 to M phase as part of a mitotic cell cycle.
black	2886	2556	300	9.88E-07	0.008383944	14	0.005477308	0.823529412	17	GO:0017069	MF	snRNA binding	Interacting selectively and non-covalently with a small nuclear RNA (snRNA).
black	2886	2556	301	9.94E-07	0.008432992	34	0.013302034	0.53125	64	GO:0060810	BP	intracellular mRNA localization involved in pattern specification process	Any process in which mRNA is transported to, or maintained in, a specific location within an oocyte that results in a pattern being established in the embryo.
black	2886	2556	302	1.06E-06	0.00895373	16	0.006259781	0.761904762	21	GO:0010972	BP	negative regulation of G2/M transition of mitotic cell cycle	Any cell cycle regulatory process that decreases the rate or extent of progression of a cell from G2 to M phase of the mitotic cell cycle.
black	2886	2556	303	1.18E-06	0.00997381	24	0.009389671	0.615384615	39	GO:0045931	BP	positive regulation of mitotic cell cycle	Any process that activates or increases the rate or extent of progression through the mitotic cell cycle.
black	2886	2556	304	1.34E-06	0.011411163	36	0.014084507	0.514285714	70	GO:0008080	MF	N-acetyltransferase activity	Catalysis of the transfer of an acetyl group to a nitrogen atom on the acceptor molecule.
black	2886	2556	305	1.59E-06	0.013500936	34	0.013302034	0.523076923	65	GO:0098722	BP	asymmetric stem cell division	Division of a stem cell during which it retains its identity and buds off a daughter cell with a new identity.
black	2886	2556	306	1.67E-06	0.01413786	29	0.011345853	0.557692308	52	GO:0042273	BP	ribosomal large subunit biogenesis	A cellular process that results in the biosynthesis of constituent macromolecules, assembly, and arrangement of constituent parts of a large ribosomal subunit; includes transport to the sites of protein synthesis.
black	2886	2556	307	1.83E-06	0.015538469	19	0.00743349	0.678571429	28	GO:0007062	BP	sister chromatid cohesion	The cell cycle process in which the sister chromatids of a replicated chromosome become tethered to each other.
black	2886	2556	308	1.97E-06	0.016674633	11	0.004303599	0.916666667	12	GO:0005847	CC	mRNA cleavage and polyadenylation specificity factor complex	A multisubunit complex that binds to the canonical AAUAAA hexamer and to U-rich upstream sequence elements on the pre-mRNA, thereby stimulating the otherwise weakly active and nonspecific polymerase to elongate efficiently RNAs containing a poly(A) signal.
black	2886	2556	309	2.05E-06	0.0174146	40	0.015649452	0.487804878	82	GO:0016407	MF	acetyltransferase activity	Catalysis of the transfer of an acetyl group to an acceptor molecule.
black	2886	2556	310	2.20E-06	0.018691075	48	0.018779343	0.457142857	105	GO:0017145	BP	stem cell division	The self-renewing division of a stem cell. A stem cell is an undifferentiated cell, in the embryo or adult, that can undergo unlimited division and give rise to one or several different cell types.
black	2886	2556	311	2.21E-06	0.01871583	18	0.007042254	0.692307692	26	GO:0090307	BP	mitotic spindle assembly	The aggregation, arrangement and bonding together of a set of components to form the spindle that contributes to the process of mitosis.
black	2886	2556	312	2.25E-06	0.019093762	28	0.010954617	0.56	50	GO:0070828	BP	heterochromatin organization	Any process that results in the specification, formation or maintenance of the physical structure of eukaryotic heterochromatin, a compact and highly condensed form of chromatin.
black	2886	2556	313	2.33E-06	0.019750604	37	0.014475743	0.5	74	GO:0016410	MF	N-acyltransferase activity	Catalysis of the transfer of an acyl group to a nitrogen atom on the acceptor molecule.
black	2886	2556	314	2.44E-06	0.02071208	53	0.020735524	0.441666667	120	GO:0000578	BP	embryonic axis specification	The establishment, maintenance and elaboration of a pattern along a line or a point in an embryo.
black	2886	2556	315	2.60E-06	0.022053132	17	0.006651017	0.708333333	24	GO:0003684	MF	damaged DNA binding	Interacting selectively and non-covalently with damaged DNA.
black	2886	2556	316	2.84E-06	0.024069771	12	0.004694836	0.857142857	14	GO:0009794	BP	regulation of mitotic cell cycle, embryonic	Any process that modulates the frequency, rate or extent of replication and segregation of genetic material in the embryo.
black	2886	2556	317	2.84E-06	0.024069771	12	0.004694836	0.857142857	14	GO:0071025	BP	RNA surveillance	The set of processes involved in identifying and degrading defective or aberrant RNAs.
black	2886	2556	318	2.84E-06	0.024069771	12	0.004694836	0.857142857	14	GO:0000777	CC	condensed chromosome kinetochore	A multisubunit complex that is located at the centromeric region of a condensed chromosome and provides an attachment point for the spindle microtubules.
black	2886	2556	319	2.84E-06	0.024069771	12	0.004694836	0.857142857	14	GO:0032039	CC	integrator complex	A protein complex that stably associates with the C-terminus of RNA polymerase II and mediates 3'-end processing of small nuclear RNAs generated by RNA polymerase II.
black	2886	2556	320	2.98E-06	0.025252504	16	0.006259781	0.727272727	22	GO:0007076	BP	mitotic chromosome condensation	The cell cycle process in which chromatin structure is compacted prior to and during mitosis in eukaryotic cells.
black	2886	2556	321	3.04E-06	0.025769205	27	0.01056338	0.5625	48	GO:0045451	BP	pole plasm oskar mRNA localization	Any process in which oskar mRNA is transported to, or maintained in, the oocyte pole plasm.
black	2886	2556	322	3.23E-06	0.027412945	20	0.007824726	0.64516129	31	GO:0000288	BP	nuclear-transcribed mRNA catabolic process, deadenylation-dependent decay	A major pathway of degradation of nuclear-transcribed mRNAs that proceeds through a series of ordered steps that includes poly(A) tail shortening and that can regulate mRNA stability.
black	2886	2556	323	3.28E-06	0.027870877	52	0.020344288	0.440677966	118	GO:0008595	BP	anterior/posterior axis specification, embryo	The specification of the anterior/posterior axis of the embryo by the products of genes expressed maternally and genes expressed in the zygote.
black	2886	2556	324	3.31E-06	0.028109718	13	0.005086072	0.8125	16	GO:0045841	BP	negative regulation of mitotic metaphase/anaphase transition	Any process that stops, prevents, or reduces the frequency, rate or extent of the cell cycle process in which a cell progresses from metaphase to anaphase during mitosis, triggered by the activation of the anaphase promoting complex by Cdc20/Sleepy homolog which results in the degradation of Securin.
black	2886	2556	325	3.31E-06	0.028109718	13	0.005086072	0.8125	16	GO:0005849	CC	mRNA cleavage factor complex	Any macromolecular complex involved in cleavage or polyadenylation of mRNA molecules.
black	2886	2556	326	3.31E-06	0.028109718	13	0.005086072	0.8125	16	GO:0003887	MF	DNA-directed DNA polymerase activity	Catalysis of the reaction: deoxynucleoside triphosphate + DNA(n) = diphosphate + DNA(n+1); the synthesis of DNA from deoxyribonucleotide triphosphates in the presence of a DNA template and a 3'hydroxyl group.
black	2886	2556	327	3.41E-06	0.028958153	30	0.011737089	0.535714286	56	GO:0004527	MF	exonuclease activity	Catalysis of the hydrolysis of ester linkages within nucleic acids by removing nucleotide residues from the 3' or 5' end.
black	2886	2556	328	3.43E-06	0.029076095	14	0.005477308	0.777777778	18	GO:0006360	BP	transcription by RNA polymerase I	The synthesis of RNA from a DNA template by RNA polymerase I (RNAP I), originating at an RNAP I promoter.
black	2886	2556	329	3.47E-06	0.029442453	9	0.003521127	1	9	GO:0042555	CC	MCM complex	A hexameric protein complex required for the initiation and regulation of DNA replication.
black	2886	2556	330	3.47E-06	0.029442453	9	0.003521127	1	9	GO:0101031	CC	chaperone complex	A protein complex required for the non-covalent folding or unfolding, maturation, stabilization or assembly or disassembly of macromolecular structures. Usually active during or immediately after completion of translation. Many chaperone complexes contain heat shock proteins.
black	2886	2556	331	3.51E-06	0.029753868	37	0.014475743	0.493333333	75	GO:0000123	CC	histone acetyltransferase complex	A protein complex that possesses histone acetyltransferase activity.
black	2886	2556	332	3.62E-06	0.030750485	125	0.048904538	0.354107649	353	GO:0008283	BP	cell proliferation	The multiplication or reproduction of cells, resulting in the expansion of a cell population.
black	2886	2556	333	3.66E-06	0.031022758	193	0.075508607	0.328231293	588	GO:0007010	BP	cytoskeleton organization	A process that is carried out at the cellular level which results in the assembly, arrangement of constituent parts, or disassembly of cytoskeletal structures.
black	2886	2556	334	3.89E-06	0.033021899	22	0.008607199	0.611111111	36	GO:0034399	CC	nuclear periphery	The portion of the nuclear lumen proximal to the inner nuclear membrane.
black	2886	2556	335	4.32E-06	0.036632364	49	0.019170579	0.445454545	110	GO:1902275	BP	regulation of chromatin organization	NA
black	2886	2556	336	4.67E-06	0.039652883	32	0.012519562	0.516129032	62	GO:0035194	BP	posttranscriptional gene silencing by RNA	Any process of posttranscriptional gene inactivation (silencing) mediated by small RNA molecules that may trigger mRNA degradation or negatively regulate translation.
black	2886	2556	337	5.18E-06	0.043911067	27	0.01056338	0.551020408	49	GO:0004521	MF	endoribonuclease activity	Catalysis of the hydrolysis of ester linkages within ribonucleic acid by creating internal breaks.
black	2886	2556	338	5.78E-06	0.049057377	57	0.022300469	0.422222222	135	GO:0006417	BP	regulation of translation	Any process that modulates the frequency, rate or extent of the chemical reactions and pathways resulting in the formation of proteins by the translation of mRNA or circRNA.
black	2886	2556	339	6.24E-06	0.052981275	17	0.006651017	0.68	25	GO:0005669	CC	transcription factor TFIID complex	A complex composed of TATA binding protein (TBP) and TBP associated factors (TAFs); the total mass is typically about 800 kDa. Most of the TAFs are conserved across species. In TATA-containing promoters for RNA polymerase II (Pol II), TFIID is believed to recognize at least two distinct elements, the TATA element and a downstream promoter element. TFIID is also involved in recognition of TATA-les…
black	2886	2556	340	6.47E-06	0.054921409	145	0.056729264	0.341176471	425	GO:0016772	MF	transferase activity, transferring phosphorus-containing groups	Catalysis of the transfer of a phosphorus-containing group from one compound (donor) to another (acceptor).
black	2886	2556	341	6.61E-06	0.056092344	20	0.007824726	0.625	32	GO:0072686	CC	mitotic spindle	A spindle that forms as part of mitosis. Mitotic and meiotic spindles contain distinctive complements of proteins associated with microtubules.
black	2886	2556	342	7.12E-06	0.060422605	36	0.014084507	0.486486486	74	GO:0009950	BP	dorsal/ventral axis specification	The establishment, maintenance and elaboration of the dorsal/ventral axis. The dorsal/ventral axis is defined by a line that runs orthogonal to both the anterior/posterior and left/right axes. The dorsal end is defined by the upper or back side of an organism. The ventral end is defined by the lower or front side of an organism.
black	2886	2556	343	7.31E-06	0.062041078	10	0.003912363	0.909090909	11	GO:0000727	BP	double-strand break repair via break-induced replication	The error-free repair of a double-strand break in DNA in which the centromere-proximal end of a broken chromosome searches for a homologous region in an intact chromosome. DNA synthesis initiates from the 3' end of the invading DNA strand, using the intact chromosome as the template, and progresses to the end of the chromosome.
black	2886	2556	344	7.31E-06	0.062041078	10	0.003912363	0.909090909	11	GO:0008334	BP	histone mRNA metabolic process	The chemical reactions and pathways involving an mRNA encoding a histone.
black	2886	2556	345	7.31E-06	0.062041078	10	0.003912363	0.909090909	11	GO:0016075	BP	rRNA catabolic process	The chemical reactions and pathways resulting in the breakdown of rRNA, ribosomal RNA, a structural constituent of ribosomes.
black	2886	2556	346	7.31E-06	0.062041078	10	0.003912363	0.909090909	11	GO:0000176	CC	nuclear exosome (RNase complex)	A ribonuclease complex that has 3-prime to 5-prime processive and distributive hydrolytic exoribonuclease activity and endoribonuclease activity, producing 5-prime-phosphomonoesters. Participates in a multitude of cellular RNA processing and degradation events preventing nuclear export and/or translation of aberrant RNAs. Restricted to processing linear and circular single-stranded RNAs (ssRNA) o…
black	2886	2556	347	7.31E-06	0.062041078	10	0.003912363	0.909090909	11	GO:0005675	CC	transcription factor TFIIH holo complex	A complex that is capable of kinase activity directed towards the C-terminal Domain (CTD) of the largest subunit of RNA polymerase II and is essential for initiation at RNA polymerase II promoters in vitro. It is composed of the core TFIIH complex and the TFIIK complex.
black	2886	2556	348	7.36E-06	0.062441673	22	0.008607199	0.594594595	37	GO:0008408	MF	3'-5' exonuclease activity	Catalysis of the hydrolysis of ester linkages within nucleic acids by removing nucleotide residues from the 3' end.
black	2886	2556	349	8.84E-06	0.075014759	15	0.005868545	0.714285714	21	GO:0043138	MF	3'-5' DNA helicase activity	Catalysis of the unwinding of the DNA helix in the direction 3' to 5'.
black	2886	2556	350	9.00E-06	0.076385067	101	0.039514867	0.363309353	278	GO:0042623	MF	ATPase activity, coupled	Catalysis of the reaction: ATP + H2O = ADP + phosphate; this reaction directly drives some other reaction, for example ion transport across a membrane.
black	2886	2556	351	9.89E-06	0.083905697	11	0.004303599	0.846153846	13	GO:0007056	BP	spindle assembly involved in female meiosis	The aggregation, arrangement and bonding together of a set of components to form the spindle during a meiotic cell cycle in females. An example of this is found in Drosophila melanogaster.
black	2886	2556	352	9.89E-06	0.083905697	11	0.004303599	0.846153846	13	GO:0071027	BP	nuclear RNA surveillance	The set of processes involved in identifying and degrading defective or aberrant RNAs within the nucleus.
black	2886	2556	353	9.89E-06	0.083905697	11	0.004303599	0.846153846	13	GO:0005828	CC	kinetochore microtubule	Any of the spindle microtubules that attach to the kinetochores of chromosomes by their plus ends, and maneuver the chromosomes during mitotic or meiotic chromosome segregation.
black	2886	2556	354	1.00E-05	0.085187133	14	0.005477308	0.736842105	19	GO:0030488	BP	tRNA methylation	The posttranscriptional addition of methyl groups to specific residues in a tRNA molecule.
black	2886	2556	355	1.00E-05	0.085187133	14	0.005477308	0.736842105	19	GO:0033046	BP	negative regulation of sister chromatid segregation	Any process that stops, prevents, or reduces the frequency, rate or extent of sister chromatid segregation.
black	2886	2556	356	1.07E-05	0.090528702	47	0.018388106	0.439252336	107	GO:0061640	BP	cytoskeleton-dependent cytokinesis	A cytokinesis that involves the function of a set of proteins that are part of the microfilament or microtubule cytoskeleton.
black	2886	2556	357	1.09E-05	0.09221848	13	0.005086072	0.764705882	17	GO:0007080	BP	mitotic metaphase plate congression	The cell cycle process in which chromosomes are aligned at the metaphase plate, a plane halfway between the poles of the mitotic spindle, during mitosis.
black	2886	2556	358	1.09E-05	0.092798499	18	0.007042254	0.642857143	28	GO:0043486	BP	histone exchange	The replacement, within chromatin, of resident histones or histone subunits with alternative, sometimes variant, histones or subunits.
black	2886	2556	359	1.10E-05	0.09302488	12	0.004694836	0.8	15	GO:0007094	BP	mitotic spindle assembly checkpoint	A cell cycle checkpoint that delays the metaphase/anaphase transition of a mitotic nuclear division until the spindle is correctly assembled and chromosomes are attached to the spindle.
black	2886	2556	360	1.10E-05	0.09302488	12	0.004694836	0.8	15	GO:0031145	BP	anaphase-promoting complex-dependent catabolic process	The chemical reactions and pathways resulting in the breakdown of a protein or peptide by hydrolysis of its peptide bonds, initiated by the covalent attachment of ubiquitin, with ubiquitin-protein ligation catalyzed by the anaphase-promoting complex, and mediated by the proteasome.
black	2886	2556	361	1.10E-05	0.09302488	12	0.004694836	0.8	15	GO:0031365	BP	N-terminal protein amino acid modification	The alteration of the N-terminal amino acid residue in a protein.
black	2886	2556	362	1.10E-05	0.09302488	12	0.004694836	0.8	15	GO:0045910	BP	negative regulation of DNA recombination	Any process that stops, prevents, or reduces the frequency, rate or extent of DNA recombination.
black	2886	2556	363	1.10E-05	0.09302488	12	0.004694836	0.8	15	GO:0000784	CC	nuclear chromosome, telomeric region	The terminal region of a linear nuclear chromosome that includes the telomeric DNA repeats and associated proteins.
black	2886	2556	364	1.10E-05	0.09302488	12	0.004694836	0.8	15	GO:0032806	CC	carboxy-terminal domain protein kinase complex	A protein complex that phosphorylates amino acid residues of RNA polymerase II C-terminal domain repeats; phosphorylation occurs mainly on Ser2 and Ser5.
black	2886	2556	365	1.34E-05	0.113709735	22	0.008607199	0.578947368	38	GO:0000212	BP	meiotic spindle organization	A process that is carried out at the cellular level which results in the assembly, arrangement of constituent parts, or disassembly of the microtubule spindle during a meiotic cell cycle.
black	2886	2556	366	1.40E-05	0.119156429	8	0.00312989	1	8	GO:0001111	BP	promoter clearance from RNA polymerase II promoter	Any process involved in the transition from the initiation to the elongation phases of transcription by RNA polymerase II, generally including a conformational change from the initiation conformation to the elongation conformation. Promoter clearance often involves breaking contact with transcription factors involved only in the initiation phase and making contacts with elongation specific factor…
black	2886	2556	367	1.40E-05	0.119156429	8	0.00312989	1	8	GO:0001113	BP	transcriptional open complex formation at RNA polymerase II promoter	Any process involved in the melting of the DNA hybrid of the core promoter region within the transcriptional closed complex of an RNA polymerase II preinitiation complex (PIC) to produce an open complex where the DNA duplex around the transcription initiation site is unwound to form the transcription bubble.
black	2886	2556	368	1.40E-05	0.119156429	8	0.00312989	1	8	GO:0007144	BP	female meiosis I	The cell cycle process in which the first meiotic division occurs in the female germline.
black	2886	2556	369	1.40E-05	0.119156429	8	0.00312989	1	8	GO:0005832	CC	chaperonin-containing T-complex	A multisubunit ring-shaped complex that mediates protein folding in the cytosol without a cofactor.
black	2886	2556	370	1.74E-05	0.147421698	16	0.006259781	0.666666667	24	GO:0042023	BP	DNA endoreduplication	Regulated re-replication of DNA within a single cell cycle, resulting in an increased cell ploidy. An example of this process occurs in the synthesis of Drosophila salivary gland cell polytene chromosomes.
black	2886	2556	371	1.74E-05	0.147421698	16	0.006259781	0.666666667	24	GO:0000124	CC	SAGA complex	A SAGA-type histone acetyltransferase complex that contains Spt8 (in budding yeast) or a homolog thereof; additional polypeptides include Spt group, consisting of Spt7, Spt3, and Spt20/Ada5, which interact with the TATA-binding protein (TBP); the Ada group, consisting of Ada1, Ada2, Ada3, Ada4/Gcn5, and Ada5/Spt20, which is functionally linked to the nucleosomal HAT activity; Tra1, an ATM/PI-3 ki…
black	2886	2556	372	1.74E-05	0.147421698	16	0.006259781	0.666666667	24	GO:0070461	CC	SAGA-type complex	A histone acetyltransferase complex that acetylates nucleosomal H3 and H2B and is required for the expression of a subset of Pol II-transcribed genes. The budding yeast complex includes the acetyltransferase Gcn5p, several proteins of the Spt and Ada families, and several TBP-associate proteins (TAFs); analogous complexes in other species have analogous compositions, and usually contain homologs …
black	2886	2556	373	2.36E-05	0.200065948	22	0.008607199	0.564102564	39	GO:0051298	BP	centrosome duplication	The replication of a centrosome, a structure comprised of a pair of centrioles and peri-centriolar material from which a microtubule spindle apparatus is organized.
black	2886	2556	374	2.36E-05	0.200065948	22	0.008607199	0.564102564	39	GO:0004536	MF	deoxyribonuclease activity	Catalysis of the hydrolysis of ester linkages within deoxyribonucleic acid.
black	2886	2556	375	2.43E-05	0.206162386	987	0.386150235	0.271302914	3638	GO:0005737	CC	cytoplasm	All of the contents of a cell excluding the plasma membrane and nucleus, but including other subcellular structures.
black	2886	2556	376	2.53E-05	0.214312446	41	0.016040689	0.445652174	92	GO:0031461	CC	cullin-RING ubiquitin ligase complex	Any ubiquitin ligase complex in which the catalytic core consists of a member of the cullin family and a RING domain protein; the core is associated with one or more additional proteins that confer substrate specificity.
black	2886	2556	377	2.58E-05	0.219024387	14	0.005477308	0.7	20	GO:0000079	BP	regulation of cyclin-dependent protein serine/threonine kinase activity	Any process that modulates the frequency, rate or extent of cyclin-dependent protein serine/threonine kinase activity.
black	2886	2556	378	2.58E-05	0.219024387	14	0.005477308	0.7	20	GO:0031491	MF	nucleosome binding	Interacting selectively and non-covalently with a nucleosome, a complex comprised of DNA wound around a multisubunit core and associated proteins, which forms the primary packing unit of DNA into higher order structures.
black	2886	2556	379	2.62E-05	0.222298602	310	0.121283255	0.300678952	1031	GO:0043168	MF	anion binding	Interacting selectively and non-covalently with anions, charged atoms or groups of atoms with a net negative charge.
black	2886	2556	380	2.70E-05	0.228969258	9	0.003521127	0.9	10	GO:0071028	BP	nuclear mRNA surveillance	The set of processes involved in identifying and degrading defective or aberrant mRNAs within the nucleus.
black	2886	2556	381	2.70E-05	0.228969258	9	0.003521127	0.9	10	GO:0000940	CC	condensed chromosome outer kinetochore	The region of a condensed chromosome kinetochore most external to centromeric DNA; this outer region mediates kinetochore-microtubule interactions.
black	2886	2556	382	2.70E-05	0.228969258	9	0.003521127	0.9	10	GO:0035861	CC	site of double-strand break	A region of a chromosome at which a DNA double-strand break has occurred. DNA damage signaling and repair proteins accumulate at the lesion to respond to the damage and repair the DNA to form a continuous DNA helix.
black	2886	2556	383	2.84E-05	0.241038019	29	0.011345853	0.5	58	GO:0019207	MF	kinase regulator activity	Modulates the activity of a kinase, an enzyme which catalyzes of the transfer of a phosphate group, usually from ATP, to a substrate molecule.
black	2886	2556	384	2.96E-05	0.25138469	35	0.013693271	0.466666667	75	GO:0007140	BP	male meiotic nuclear division	A cell cycle process by which the cell nucleus divides as part of a meiotic cell cycle in the male germline.
black	2886	2556	385	3.20E-05	0.271802194	19	0.00743349	0.59375	32	GO:0001085	MF	RNA polymerase II transcription factor binding	Interacting selectively and non-covalently with an RNA polymerase II transcription factor, any protein required to initiate or regulate transcription by RNA polymerase II.
black	2886	2556	386	3.31E-05	0.280619216	49	0.019170579	0.418803419	117	GO:0006457	BP	protein folding	The process of assisting in the covalent and noncovalent assembly of single chain polypeptides or multisubunit complexes into the correct tertiary structure.
black	2886	2556	387	3.39E-05	0.287770367	12	0.004694836	0.75	16	GO:0000469	BP	cleavage involved in rRNA processing	Any phosphodiester bond hydrolysis involved in the conversion of a primary ribosomal RNA (rRNA) transcript into a mature rRNA molecule.
black	2886	2556	388	3.39E-05	0.287770367	12	0.004694836	0.75	16	GO:0085029	BP	extracellular matrix assembly	The aggregation, arrangement and bonding together of the extracellular matrix.
black	2886	2556	389	3.39E-05	0.287770367	12	0.004694836	0.75	16	GO:0016251	MF	RNA polymerase II general transcription initiation factor activity	An activity that contributes to transcription start site selection and transcription initiation of genes transcribed by RNA polymerase II. The general transcription factors for RNA polymerase II include TFIIB, TFIID, TFIIE, TFIIF, TFIIH and TATA-binding protein (TBP).
black	2886	2556	390	3.40E-05	0.288873303	10	0.003912363	0.833333333	12	GO:0051307	BP	meiotic chromosome separation	The process in which chromosomes are physically detached from each other during meiosis.
black	2886	2556	391	3.40E-05	0.288873303	10	0.003912363	0.833333333	12	GO:0000780	CC	condensed nuclear chromosome, centromeric region	The region of a condensed nuclear chromosome that includes the centromere and associated proteins, including the kinetochore. In monocentric chromosomes, this region corresponds to a single area of the chromosome, whereas in holocentric chromosomes, it is evenly distributed along the chromosome.
black	2886	2556	392	3.40E-05	0.288873303	10	0.003912363	0.833333333	12	GO:0000974	CC	Prp19 complex	A protein complex consisting of Prp19 and associated proteins that is involved in the transition from the precatalytic spliceosome to the activated form that catalyzes step 1 of splicing, and which remains associated with the spliceosome through the second catalytic step. It is widely conserved, found in both yeast and mammals, though the exact composition varies. In S. cerevisiae, it contains Pr…
black	2886	2556	393	3.40E-05	0.288873303	10	0.003912363	0.833333333	12	GO:0002161	MF	aminoacyl-tRNA editing activity	The hydrolysis of an incorrectly aminoacylated tRNA.
black	2886	2556	394	3.40E-05	0.288873303	10	0.003912363	0.833333333	12	GO:0008649	MF	rRNA methyltransferase activity	Catalysis of the transfer of a methyl group from S-adenosyl-L-methionine to a nucleoside residue in an rRNA molecule.
black	2886	2556	395	3.48E-05	0.295170174	27	0.01056338	0.509433962	53	GO:0019887	MF	protein kinase regulator activity	Modulates the activity of a protein kinase, an enzyme which phosphorylates a protein.
black	2886	2556	396	3.51E-05	0.297836008	152	0.059467919	0.329004329	462	GO:0008270	MF	zinc ion binding	Interacting selectively and non-covalently with zinc (Zn) ions.
black	2886	2556	397	3.57E-05	0.302492031	24	0.009389671	0.533333333	45	GO:0042078	BP	germ-line stem cell division	The self-renewing division of a germline stem cell to produce a daughter stem cell and a daughter germ cell, which will divide to form the gametes.
black	2886	2556	398	3.57E-05	0.303304094	11	0.004303599	0.785714286	14	GO:0000466	BP	maturation of 5.8S rRNA from tricistronic rRNA transcript (SSU-rRNA, 5.8S rRNA, LSU-rRNA)	Any process involved in the maturation of an rRNA molecule originally produced as part of a tricistronic rRNA transcript that contained the Small SubUnit (SSU) rRNA, the 5.8S rRNA, and the Large SubUnit (LSU) rRNA, in that order, from 5' to 3' along the primary transcript.
black	2886	2556	399	3.57E-05	0.303304094	11	0.004303599	0.785714286	14	GO:0000178	CC	exosome (RNase complex)	A ribonuclease complex that has 3-prime to 5-prime exoribonuclease activity and possibly endoribonuclease activity, producing 5-prime-phosphomonoesters. Participates in a multitude of cellular RNA processing and degradation events preventing nuclear export and/or translation of aberrant RNAs. Restricted to processing linear and circular single-stranded RNAs (ssRNA) only. RNAs with complex seconda…
black	2886	2556	400	3.57E-05	0.303304094	11	0.004303599	0.785714286	14	GO:0005680	CC	anaphase-promoting complex	A ubiquitin ligase complex that degrades mitotic cyclins and anaphase inhibitory protein, thereby triggering sister chromatid separation and exit from mitosis. Substrate recognition by APC occurs through degradation signals, the most common of which is termed the Dbox degradation motif, originally discovered in cyclin B.
black	2886	2556	401	3.62E-05	0.307065314	89	0.034820031	0.361788618	246	GO:0048232	BP	male gamete generation	Generation of the male gamete; specialised haploid cells produced by meiosis and along with a female gamete takes part in sexual reproduction.
black	2886	2556	402	3.89E-05	0.330018466	28	0.010954617	0.5	56	GO:0006497	BP	protein lipidation	The covalent attachment of lipid groups to an amino acid in a protein.
black	2886	2556	403	4.20E-05	0.356067455	35	0.013693271	0.460526316	76	GO:0006479	BP	protein methylation	The addition of a methyl group to a protein amino acid. A methyl group is derived from methane by the removal of a hydrogen atom.
black	2886	2556	404	4.26E-05	0.361463763	18	0.007042254	0.6	30	GO:0006506	BP	GPI anchor biosynthetic process	The chemical reactions and pathways resulting in the formation of a glycosylphosphatidylinositol (GPI) anchor that attaches some membrane proteins to the lipid bilayer of the cell membrane. The phosphatidylinositol group is linked via the C-6 hydroxyl residue of inositol to a carbohydrate chain which is itself linked to the protein via an ethanolamine phosphate group, its amino group forming an a…
black	2886	2556	405	4.26E-05	0.361463763	18	0.007042254	0.6	30	GO:0001099	MF	basal RNA polymerase II transcription machinery binding	Interacting selectively and non-covalently with the basal transcription machinery for RNA polymerase II which is composed of the RNA polymerase II core enzyme, a multisubunit eukaryotic nuclear RNA polymerase typically composed of twelve subunits, and the basal RNA polymerase II transcription factors, the minimal set of factors required for formation of the preinitiation complex (PIC) by the RNA …
black	2886	2556	406	4.74E-05	0.40253349	15	0.005868545	0.652173913	23	GO:0070918	BP	production of small RNA involved in gene silencing by RNA	The process in which a double-stranded RNA precursor is processed into short (20-30 nt) fragments. RNA cleavage is catalyzed by a Dicer endonuclease.
black	2886	2556	407	5.03E-05	0.426959857	80	0.031298905	0.366972477	218	GO:0044877	MF	protein-containing complex binding	Interacting selectively and non-covalently with a macromolecular complex.
black	2886	2556	408	5.13E-05	0.435190725	148	0.057902973	0.328159645	451	GO:0045184	BP	establishment of protein localization	The directed movement of a protein to a specific location.
black	2886	2556	409	5.19E-05	0.440545985	284	0.111111111	0.30116649	943	GO:0097367	MF	carbohydrate derivative binding	Interacting selectively and non-covalently with a carbohydrate derivative.
black	2886	2556	410	5.49E-05	0.465762618	33	0.012910798	0.464788732	71	GO:0000281	BP	mitotic cytokinesis	A cell cycle process that results in the division of the cytoplasm of a cell after mitosis, resulting in the separation of the original cell into two daughter cells.
black	2886	2556	411	5.68E-05	0.482095037	7	0.002738654	1	7	GO:0006267	BP	pre-replicative complex assembly involved in nuclear cell cycle DNA replication	The aggregation, arrangement and bonding together of a set of components to form the nuclear pre-replicative complex, a protein-DNA complex that forms at the eukaryotic DNA replication origin and is required for replication initiation.
black	2886	2556	412	5.68E-05	0.482095037	7	0.002738654	1	7	GO:0018216	BP	peptidyl-arginine methylation	The addition of a methyl group to an arginine residue in a protein.
black	2886	2556	413	5.68E-05	0.482095037	7	0.002738654	1	7	GO:0034969	BP	histone arginine methylation	The modification of a histone by addition of a methyl group to an arginine residue.
black	2886	2556	414	5.68E-05	0.482095037	7	0.002738654	1	7	GO:0035246	BP	peptidyl-arginine N-methylation	The addition of a methyl group onto a nitrogen atom of an arginine residue in a protein.
black	2886	2556	415	5.68E-05	0.482095037	7	0.002738654	1	7	GO:0070475	BP	rRNA base methylation	The addition of a methyl group to an atom in the nucleoside base portion of a nucleotide residue in an rRNA molecule.
black	2886	2556	416	5.68E-05	0.482095037	7	0.002738654	1	7	GO:0000439	CC	transcription factor TFIIH core complex	The 7 subunit core of TFIIH that is a part of either the general transcription factor holo-TFIIH or the nucleotide-excision repair factor 3 complex. In S. cerevisiae/humans the complex is composed of: Ssl2/XPB, Tfb1/p62, Tfb2/p52, Ssl1/p44, Tfb4/p34, Tfb5/p8 and Rad3/XPD.
black	2886	2556	417	5.68E-05	0.482095037	7	0.002738654	1	7	GO:0016272	CC	prefoldin complex	A multisubunit chaperone that is capable of delivering unfolded proteins to cytosolic chaperonin, which it acts as a cofactor for. In humans, the complex is a heterohexamer of two PFD-alpha and four PFD-beta type subunits. In Saccharomyces cerevisiae, it also acts in the nucleus to regulate the rate of elongation by RNA polymerase II via a direct effect on histone dynamics.
black	2886	2556	418	5.68E-05	0.482095037	7	0.002738654	1	7	GO:0070725	CC	Yb body	A cytoplasmic part that appears as an electron-dense sphere of around 1.5 micron diameter containing Yb protein found in somatic cells of ovary and testis. There are one to two Yb bodies per cell.
black	2886	2556	419	5.68E-05	0.482095037	7	0.002738654	1	7	GO:0071254	CC	cytoplasmic U snRNP body	A ribonucleoprotein complex that can be visualized as a focus in the cytoplasm, and contains uridine-rich small nuclear ribonucleoproteins (U snRNPs) and essential snRNP assembly factors. These U bodies are invariably found in association with P bodies.
black	2886	2556	420	5.68E-05	0.482095037	7	0.002738654	1	7	GO:0003689	MF	DNA clamp loader activity	Catalysis of the reaction: ATP + H2O = ADP + phosphate, to drive the opening of the ring structure of the PCNA complex, or any of the related sliding clamp complexes, and their closing around the DNA duplex.
black	2886	2556	421	5.68E-05	0.482095037	7	0.002738654	1	7	GO:0008469	MF	histone-arginine N-methyltransferase activity	Catalysis of the reaction: S-adenosyl-L-methionine + (histone)-arginine = S-adenosyl-L-homocysteine + (histone)-N-methyl-arginine.
black	2886	2556	422	5.80E-05	0.492359945	19	0.00743349	0.575757576	33	GO:0000082	BP	G1/S transition of mitotic cell cycle	The mitotic cell cycle transition by which a cell in G1 commits to S phase. The process begins with the build up of G1 cyclin-dependent kinase (G1 CDK), resulting in the activation of transcription of G1 cyclins. The process ends with the positive feedback of the G1 cyclins on the G1 CDK which commits the cell to S phase, in which DNA replication is initiated.
black	2886	2556	423	5.80E-05	0.492359945	19	0.00743349	0.575757576	33	GO:0000932	CC	P-body	A focus in the cytoplasm where mRNAs may become inactivated by decapping or some other mechanism. Protein and RNA localized to these foci are involved in mRNA degradation, nonsense-mediated mRNA decay (NMD), translational repression, and RNA-mediated gene silencing.
black	2886	2556	424	5.85E-05	0.496674443	70	0.027386541	0.376344086	186	GO:0016567	BP	protein ubiquitination	The process in which one or more ubiquitin groups are added to a protein.
black	2886	2556	425	5.98E-05	0.507043643	14	0.005477308	0.666666667	21	GO:0090306	BP	spindle assembly involved in meiosis	The aggregation, arrangement and bonding together of a set of components to form the spindle that contributes to the process of meiosis.
black	2886	2556	426	5.98E-05	0.507043643	14	0.005477308	0.666666667	21	GO:0003755	MF	peptidyl-prolyl cis-trans isomerase activity	Catalysis of the reaction: peptidyl-proline (omega=180) = peptidyl-proline (omega=0).
black	2886	2556	427	6.05E-05	0.513025299	45	0.017605634	0.420560748	107	GO:0005813	CC	centrosome	A structure comprised of a core structure (in most organisms, a pair of centrioles) and peripheral material from which a microtubule-based structure, such as a spindle apparatus, is organized. Centrosomes occur close to the nucleus during interphase in many eukaryotic cells, though in animal cells it changes continually during the cell-division cycle.
black	2886	2556	428	6.13E-05	0.520144405	37	0.014475743	0.445783133	83	GO:0060968	BP	regulation of gene silencing	Any process that modulates the rate, frequency, or extent of gene silencing, the transcriptional or post-transcriptional process carried out at the cellular level that results in long-term gene inactivation.
black	2886	2556	429	6.39E-05	0.542374733	53	0.020735524	0.401515152	132	GO:0000151	CC	ubiquitin ligase complex	A protein complex that includes a ubiquitin-protein ligase and enables ubiquitin protein ligase activity. The complex also contains other proteins that may confer substrate specificity on the complex.
black	2886	2556	430	7.39E-05	0.627325377	13	0.005086072	0.684210526	19	GO:0044773	BP	mitotic DNA damage checkpoint	A mitotic cell cycle checkpoint that detects and negatively regulates progression through the cell cycle in response to DNA damage.
black	2886	2556	431	7.39E-05	0.627325377	13	0.005086072	0.684210526	19	GO:0045839	BP	negative regulation of mitotic nuclear division	Any process that stops, prevents or reduces the rate or extent of mitosis. Mitosis is the division of the eukaryotic cell nucleus to produce two daughter nuclei that, usually, contain the identical chromosome complement to their mother.
black	2886	2556	432	7.44E-05	0.631493207	16	0.006259781	0.615384615	26	GO:2001020	BP	regulation of response to DNA damage stimulus	Any process that modulates the frequency, rate or extent of response to DNA damage stimulus.
black	2886	2556	433	7.50E-05	0.636112559	397	0.155320814	0.289781022	1370	GO:0048468	BP	cell development	The process whose specific outcome is the progression of the cell over time, from its formation to the mature structure. Cell development does not include the steps involved in committing a cell to a specific fate.
black	2886	2556	434	7.81E-05	0.662948938	18	0.007042254	0.580645161	31	GO:0016592	CC	mediator complex	A protein complex that interacts with the carboxy-terminal domain of the largest subunit of RNA polymerase II and plays an active role in transducing the signal from a transcription factor to the transcriptional machinery. The mediator complex is required for activation of transcription of most protein-coding genes, but can also act as a transcriptional corepressor. The Saccharomyces complex cont…
black	2886	2556	435	8.28E-05	0.702794232	36	0.014084507	0.444444444	81	GO:0005761	CC	mitochondrial ribosome	A ribosome found in the mitochondrion of a eukaryotic cell; contains a characteristic set of proteins distinct from those of cytosolic ribosomes.
black	2886	2556	436	8.72E-05	0.739505162	57	0.022300469	0.390410959	146	GO:0005815	CC	microtubule organizing center	An intracellular structure that can catalyze gamma-tubulin-dependent microtubule nucleation and that can anchor microtubules by interacting with their minus ends, plus ends or sides.
black	2886	2556	437	8.92E-05	0.757094896	12	0.004694836	0.705882353	17	GO:0000413	BP	protein peptidyl-prolyl isomerization	The modification of a protein by cis-trans isomerization of a proline residue.
black	2886	2556	438	8.92E-05	0.757094896	12	0.004694836	0.705882353	17	GO:0035196	BP	production of miRNAs involved in gene silencing by miRNA	Cleavage of stem-loop RNA precursors into microRNAs (miRNAs), a class of small RNAs that primarily silence genes by blocking the translation of mRNA transcripts into protein.
black	2886	2556	439	9.86E-05	0.836868231	8	0.00312989	0.888888889	9	GO:0006999	BP	nuclear pore organization	A process that is carried out at the cellular level which results in the assembly, arrangement of constituent parts, or disassembly of the nuclear pore.
black	2886	2556	440	9.86E-05	0.836868231	8	0.00312989	0.888888889	9	GO:0031080	CC	nuclear pore outer ring	A subcomplex of the nuclear pore complex (NPC) that forms the outer rings of the core scaffold, a lattice-like structure that gives the NPC its shape and strength. In S. cerevisiae, the two outer rings each contain multiple copies of the following proteins: Nup133p, Nup120p, Nup145Cp, Nup85p, Nup84p, Seh1p, and Sec13p. In vertebrates, the two outer rings each contain multiple copies of the follow…
black	2886	2556	441	9.86E-05	0.836868231	8	0.00312989	0.888888889	9	GO:0071014	CC	post-mRNA release spliceosomal complex	A spliceosomal complex that is formed following the release of the spliced product from the post-spliceosomal complex and contains the excised intron and three snRNPs, including U5.
black	2886	2556	442	0.000100103	0.849370193	25	0.009780908	0.5	50	GO:0031935	BP	regulation of chromatin silencing	Any process that affects the rate, extent or location of chromatin silencing.
black	2886	2556	443	0.000105001	0.890933	17	0.006651017	0.586206897	29	GO:0098534	BP	centriole assembly	A cellular process that results in the assembly of one or more centrioles.
black	2886	2556	444	0.000114567	0.972098655	10	0.003912363	0.769230769	13	GO:0006298	BP	mismatch repair	A system for the correction of errors in which an incorrect base, which cannot form hydrogen bonds with the corresponding base in the parent strand, is incorporated into the daughter strand. The mismatch repair system promotes genomic fidelity by repairing base-base mismatches, insertion-deletion loops and heterologies generated during DNA replication and recombination.
black	2886	2556	445	0.000114567	0.972098655	10	0.003912363	0.769230769	13	GO:0005736	CC	RNA polymerase I complex	RNA polymerase I, one of three nuclear DNA-directed RNA polymerases found in all eukaryotes, is a multisubunit complex; typically it produces rRNAs. Two large subunits comprise the most conserved portion including the catalytic site and share similarity with other eukaryotic and bacterial multisubunit RNA polymerases. The remainder of the complex is composed of smaller subunits (generally ten or …
black	2886	2556	446	0.000115515	0.980146068	9	0.003521127	0.818181818	11	GO:0007113	BP	endomitotic cell cycle	A mitotic cell cycle in which chromosomes are replicated and sister chromatids separate, but spindle formation, nuclear membrane breakdown and nuclear division do not occur, resulting in an increased number of chromosomes in the cell.
black	2886	2556	447	0.000115515	0.980146068	9	0.003521127	0.818181818	11	GO:0005689	CC	U12-type spliceosomal complex	Any spliceosomal complex that forms during the splicing of a messenger RNA primary transcript to excise an intron; the series of U12-type spliceosomal complexes is involved in the splicing of the majority of introns that contain atypical AT-AC terminal dinucleotides, as well as other non-canonical introns. The entire splice site signal, not just the terminal dinucleotides, is involved in determin…
black	2886	2556	448	0.000115515	0.980146068	9	0.003521127	0.818181818	11	GO:0030688	CC	preribosome, small subunit precursor	A preribosomal complex consisting of 20S pre-rRNA, ribosomal proteins including late-associating small subunit proteins, and associated proteins; a precursor of the eukaryotic cytoplasmic small ribosomal subunit.
black	2886	2556	449	0.000115515	0.980146068	9	0.003521127	0.818181818	11	GO:0008296	MF	3'-5'-exodeoxyribonuclease activity	Catalysis of the sequential cleavage of mononucleotides from a free 3' terminus of a DNA molecule.
black	2886	2556	450	0.000115515	0.980146068	9	0.003521127	0.818181818	11	GO:0008353	MF	RNA polymerase II CTD heptapeptide repeat kinase activity	Catalysis of the reaction: ATP + (DNA-directed RNA polymerase II) = ADP + phospho-(DNA-directed RNA polymerase II); phosphorylation occurs on residues in the carboxy-terminal domain (CTD) repeats.
black	2886	2556	451	0.000137402	1	18	0.007042254	0.5625	32	GO:0006368	BP	transcription elongation from RNA polymerase II promoter	The extension of an RNA molecule after transcription initiation and promoter clearance at an RNA polymerase II promoter by the addition of ribonucleotides catalyzed by RNA polymerase II.
black	2886	2556	452	0.000137402	1	18	0.007042254	0.5625	32	GO:0006505	BP	GPI anchor metabolic process	The chemical reactions and pathways involving glycosylphosphatidylinositol anchors, molecular mechanisms for attaching membrane proteins to the lipid bilayer of cell membranes. Structurally they consist of a molecule of phosphatidylinositol to which is linked, via the C-6 hydroxyl of the inositol, a carbohydrate chain. This chain is in turn linked to the protein through an ethanolamine phosphate …
black	2886	2556	453	0.000138501	1	30	0.011737089	0.461538462	65	GO:0003713	MF	transcription coactivator activity	A protein or a member of a complex that interacts specifically and non-covalently with a DNA-bound DNA-binding transcription factor to activate the transcription of specific genes. Coactivators often act by altering chromatin structure and modifications. For example, one class of transcription coregulators modifies chromatin structure through covalent modification of histones. A second ATP-depend…
black	2886	2556	454	0.000140769	1	16	0.006259781	0.592592593	27	GO:0000791	CC	euchromatin	A dispersed and relatively uncompacted form of chromatin.
black	2886	2556	455	0.000152344	1	125	0.048904538	0.329815303	379	GO:0045892	BP	negative regulation of transcription, DNA-templated	Any process that stops, prevents, or reduces the frequency, rate or extent of cellular DNA-templated transcription.
black	2886	2556	456	0.000155693	1	140	0.054773083	0.324074074	432	GO:0015031	BP	protein transport	The directed movement of proteins into, out of or within a cell, or between cells, by means of some agent such as a transporter or pore.
black	2886	2556	457	0.0001633	1	13	0.005086072	0.65	20	GO:0032508	BP	DNA duplex unwinding	The process in which interchain hydrogen bonds between two strands of DNA are broken or 'melted', generating a region of unpaired single strands.
black	2886	2556	458	0.000170081	1	19	0.00743349	0.542857143	35	GO:0010212	BP	response to ionizing radiation	Any process that results in a change in state or activity of a cell or an organism (in terms of movement, secretion, enzyme production, gene expression, etc.) as a result of a ionizing radiation stimulus. Ionizing radiation is radiation with sufficient energy to remove electrons from atoms and may arise from spontaneous decay of unstable isotopes, resulting in alpha and beta particles and gamma r…
black	2886	2556	459	0.000172585	1	27	0.01056338	0.473684211	57	GO:0006413	BP	translational initiation	The process preceding formation of the peptide bond between the first two amino acids of a protein. This includes the formation of a complex of the ribosome, mRNA or circRNA, and an initiation complex that contains the first aminoacyl-tRNA.
black	2886	2556	460	0.000186602	1	17	0.006651017	0.566666667	30	GO:0070868	BP	heterochromatin organization involved in chromatin silencing	Any process that results in the specification, formation or maintenance of the physical structure of eukaryotic heterochromatin and contributes to chromatin silencing.
black	2886	2556	461	0.000188581	1	29	0.011345853	0.46031746	63	GO:0016571	BP	histone methylation	The modification of histones by addition of methyl groups.
black	2886	2556	462	0.000199653	1	38	0.01486698	0.422222222	90	GO:0005874	CC	microtubule	Any of the long, generally straight, hollow tubes of internal diameter 12-15 nm and external diameter 24 nm found in a wide variety of eukaryotic cells; each consists (usually) of 13 protofilaments of polymeric tubulin, staggered in such a manner that the tubulin monomers are arranged in a helical pattern on the microtubular surface, and with the alpha/beta axes of the tubulin subunits parallel t…
black	2886	2556	463	0.000201802	1	20	0.007824726	0.526315789	38	GO:0006626	BP	protein targeting to mitochondrion	The process of directing proteins towards and into the mitochondrion, usually mediated by mitochondrial proteins that recognize signals contained within the imported protein.
black	2886	2556	464	0.000207249	1	12	0.004694836	0.666666667	18	GO:0001672	BP	regulation of chromatin assembly or disassembly	Any process that modulates the frequency, rate or extent of chromatin assembly or disassembly.
black	2886	2556	465	0.000207249	1	12	0.004694836	0.666666667	18	GO:0008156	BP	negative regulation of DNA replication	Any process that stops, prevents, or reduces the frequency, rate or extent of DNA replication.
black	2886	2556	466	0.000207249	1	12	0.004694836	0.666666667	18	GO:0048132	BP	female germ-line stem cell asymmetric division	The self-renewing division of a germline stem cell in the female gonad, to produce a daughter stem cell and a daughter germ cell, which will divide to form the female gametes.
black	2886	2556	467	0.000229809	1	6	0.002347418	1	6	GO:0007348	BP	regulation of syncytial blastoderm mitotic cell cycle	A cell cycle process that modulates the rate or extent of the progression through the syncytial blastoderm mitotic cell cycle.
black	2886	2556	468	0.000229809	1	6	0.002347418	1	6	GO:0009263	BP	deoxyribonucleotide biosynthetic process	The chemical reactions and pathways resulting in the formation of a deoxyribonucleotide, a compound consisting of deoxyribonucleoside (a base linked to a deoxyribose sugar) esterified with a phosphate group at either the 3' or 5'-hydroxyl group of the sugar.
black	2886	2556	469	0.000229809	1	6	0.002347418	1	6	GO:0016925	BP	protein sumoylation	The process in which a SUMO protein (small ubiquitin-related modifier) is conjugated to a target protein via an isopeptide bond between the carboxyl terminus of SUMO with an epsilon-amino group of a lysine residue of the target protein.
black	2886	2556	470	0.000229809	1	6	0.002347418	1	6	GO:0019919	BP	peptidyl-arginine methylation, to asymmetrical-dimethyl arginine	The process of methylation of peptidyl-arginine to form peptidyl-N(omega),N(omega)-dimethyl-L-arginine.
black	2886	2556	471	0.000229809	1	6	0.002347418	1	6	GO:0032837	BP	distributive segregation	The cell cycle process in which genetic material, in the form of chromosomes, is organized and then physically separated and apportioned to two or more sets during a normally chiasmate meiosis under the condition that chiasma have not occurred between a particular pair of homologs. Distributive segregation is a "backup" mechanism to ensure the segregation of homologs that have failed to cross ove…
black	2886	2556	472	0.000229809	1	6	0.002347418	1	6	GO:0033683	BP	nucleotide-excision repair, DNA incision	A process that results in the endonucleolytic cleavage of the damaged strand of DNA. The incision occurs at the junction of single-stranded DNA and double-stranded DNA that is formed when the DNA duplex is unwound.
black	2886	2556	473	0.000229809	1	6	0.002347418	1	6	GO:0042138	BP	meiotic DNA double-strand break formation	The cell cycle process in which double-strand breaks are generated at defined hotspots throughout the genome during meiosis I. This results in the initiation of meiotic recombination.
black	2886	2556	474	0.000229809	1	6	0.002347418	1	6	GO:0071046	BP	nuclear polyadenylation-dependent ncRNA catabolic process	The chemical reactions and pathways occurring in the nucleus and resulting in the breakdown of a noncoding RNA (ncRNA) molecule, initiated by the enzymatic addition of a sequence of adenylyl residues (polyadenylation) at the 3' end the target ncRNA.
black	2886	2556	475	0.000229809	1	6	0.002347418	1	6	GO:1900182	BP	positive regulation of protein localization to nucleus	NA
black	2886	2556	476	0.000229809	1	6	0.002347418	1	6	GO:0000808	CC	origin recognition complex	A multisubunit complex that is located at the replication origins of a chromosome.
black	2886	2556	477	0.000229809	1	6	0.002347418	1	6	GO:0005664	CC	nuclear origin of replication recognition complex	A multisubunit complex that is located at the replication origins of a chromosome in the nucleus.
black	2886	2556	478	0.000229809	1	6	0.002347418	1	6	GO:0034388	CC	Pwp2p-containing subcomplex of 90S preribosome	A protein complex that forms a subcomplex of the 90S preribosome and can interact directly with the 5' External Transcribed Spacer (ETS) of the full length pre-rRNA transcript. In S. cerevisiae, it sediments at 25-30 S and is composed of Pwp2p, Dip2p, Utp21p, Utp13p, Utp18p, and Utp6p.
black	2886	2556	479	0.000229809	1	6	0.002347418	1	6	GO:0035805	CC	egg coat	A specialized extracellular matrix that surrounds the plasma membrane of the ovum of animals. The egg coat provides structural support and can play an essential role in oogenesis, fertilization and early development.
black	2886	2556	480	0.000229809	1	6	0.002347418	1	6	GO:0035242	MF	protein-arginine omega-N asymmetric methyltransferase activity	Catalysis of the addition of a second methyl group to methylated peptidyl-arginine. Methylation is on the same terminal nitrogen (omega nitrogen) residue that was previously methylated, resulting in asymmetrical peptidyl-N(omega),N(omega)-dimethylated arginine residues.
black	2886	2556	481	0.000231643	1	21	0.008215962	0.512195122	41	GO:0005705	CC	polytene chromosome interband	A stretch of less tightly packed chromatin along the polytene chromosome, found between bands.
black	2886	2556	482	0.000253206	1	16	0.006259781	0.571428571	28	GO:0007099	BP	centriole replication	The cell cycle process in which a daughter centriole is formed perpendicular to an existing centriole. An immature centriole contains a ninefold radially symmetric array of single microtubules; mature centrioles consist of a radial array of nine microtubule triplets, doublets, or singlets depending upon the species and cell type. Duplicated centrioles also become the ciliary basal body in cells t…
black	2886	2556	483	0.00025679	1	28	0.010954617	0.459016393	61	GO:0042157	BP	lipoprotein metabolic process	The chemical reactions and pathways involving any conjugated, water-soluble protein in which the covalently attached nonprotein group consists of a lipid or lipids.
black	2886	2556	484	0.000257859	1	11	0.004303599	0.6875	16	GO:0006221	BP	pyrimidine nucleotide biosynthetic process	The chemical reactions and pathways resulting in the formation of a pyrimidine nucleotide, a compound consisting of nucleoside (a pyrimidine base linked to a deoxyribose or ribose sugar) esterified with a phosphate group at either the 3' or 5'-hydroxyl group of the sugar.
black	2886	2556	485	0.000277052	1	19	0.00743349	0.527777778	36	GO:0008023	CC	transcription elongation factor complex	Any protein complex that interacts with RNA polymerase II to increase (positive transcription elongation factor) or reduce (negative transcription elongation factor) the rate of transcription elongation.
black	2886	2556	486	0.000295223	1	163	0.063771518	0.313461538	520	GO:0010628	BP	positive regulation of gene expression	Any process that increases the frequency, rate or extent of gene expression. Gene expression is the process in which a gene's coding sequence is converted into a mature gene product or products (proteins or RNA). This includes the production of an RNA transcript as well as any processing to produce a mature RNA product or an mRNA or circRNA (for protein-coding genes) and the translation of that m…
black	2886	2556	487	0.000303441	1	120	0.046948357	0.326975477	367	GO:0003690	MF	double-stranded DNA binding	Interacting selectively and non-covalently with double-stranded DNA.
black	2886	2556	488	0.000304674	1	24	0.009389671	0.48	50	GO:0043021	MF	ribonucleoprotein complex binding	Interacting selectively and non-covalently with any complex of RNA and protein.
black	2886	2556	489	0.000311619	1	10	0.003912363	0.714285714	14	GO:0045143	BP	homologous chromosome segregation	The cell cycle process in which replicated homologous chromosomes are organized and then physically separated and apportioned to two sets during the first division of the meiotic cell cycle. Each replicated chromosome, composed of two sister chromatids, aligns at the cell equator, paired with its homologous partner; this pairing off, referred to as synapsis, permits genetic recombination. One hom…
black	2886	2556	490	0.000311619	1	10	0.003912363	0.714285714	14	GO:0000307	CC	cyclin-dependent protein kinase holoenzyme complex	Cyclin-dependent protein kinases (CDKs) are enzyme complexes that contain a kinase catalytic subunit associated with a regulatory cyclin partner.
black	2886	2556	491	0.000311619	1	10	0.003912363	0.714285714	14	GO:0034459	MF	ATP-dependent 3'-5' RNA helicase activity	Catalysis of the reaction: ATP + H2O = ADP + phosphate; this reaction drives the unwinding of an RNA helix in the direction 3' to 5'.
black	2886	2556	492	0.000318469	1	20	0.007824726	0.512820513	39	GO:0045727	BP	positive regulation of translation	Any process that activates or increases the frequency, rate or extent of the chemical reactions and pathways resulting in the formation of proteins by the translation of mRNA or circRNA.
black	2886	2556	493	0.000331556	1	13	0.005086072	0.619047619	21	GO:0008175	MF	tRNA methyltransferase activity	Catalysis of the transfer of a methyl group from a donor to a nucleoside residue in a tRNA molecule.
black	2886	2556	494	0.000356236	1	7	0.002738654	0.875	8	GO:0006303	BP	double-strand break repair via nonhomologous end joining	The repair of a double-strand break in DNA in which the two broken ends are rejoined with little or no sequence complementarity. Information at the DNA ends may be lost due to the modification of broken DNA ends. This term covers instances of separate pathways, called classical (or canonical) and alternative nonhomologous end joining (C-NHEJ and A-NHEJ). These in turn may further branch into sub-…
black	2886	2556	495	0.000356236	1	7	0.002738654	0.875	8	GO:0006379	BP	mRNA cleavage	Any process in which a pre-mRNA or mRNA molecule is cleaved at specific sites or in a regulated manner.
black	2886	2556	496	0.000356236	1	7	0.002738654	0.875	8	GO:0006398	BP	mRNA 3'-end processing by stem-loop binding and cleavage	Any mRNA 3'-end processing that involves the binding to and cleavage of a stem-loop structure. For example, histone mRNAs contain a highly conserved stem-loop sequence at the 3' end of the mRNA with a 6 base pairs (bp) stem and a 4-nt loop. The mRNA is cleaved between these two elements, after the fourth or fifth nucleotide, which is typically an adenosine.
black	2886	2556	497	0.000356236	1	7	0.002738654	0.875	8	GO:0031573	BP	intra-S DNA damage checkpoint	A mitotic cell cycle checkpoint that slows DNA synthesis in response to DNA damage by the prevention of new origin firing and the stabilization of slow replication fork progression.
black	2886	2556	498	0.000356236	1	7	0.002738654	0.875	8	GO:0034427	BP	nuclear-transcribed mRNA catabolic process, exonucleolytic, 3'-5'	The chemical reactions and pathways resulting in the breakdown of the mRNA transcript body that occurs when the 3' end is not protected by a 3'-poly(A) tail; degradation proceeds in the 3' to 5' direction.
black	2886	2556	499	0.000356236	1	7	0.002738654	0.875	8	GO:0031262	CC	Ndc80 complex	A protein complex conserved among eukaryotes that forms part of the kinetochore and plays an essential role in forming stable kinetochore-microtubule attachments. The complex contains proteins known in several species, including budding and fission yeasts, as Ndc80p, Nuf2p, Spc24p, and Spc25p. In vertebrates it is part of the outer plate of the kinetochore.
black	2886	2556	500	0.000356236	1	7	0.002738654	0.875	8	GO:0044613	CC	nuclear pore central transport channel	The central substructure of the nuclear pore complex (NPC), through which nucleocytoplasmic transport of RNAs, proteins and small molecules occurs. The central transport channel is filled with FG-nucleoporins, which form a selective barrier and provide a series of binding sites for transporter proteins. Characterized S. cerevisiae FG-nucleoporins include Nup159p, Nup145Np, Nup116p, Nup100p, Nsp1p…
black	2886	2556	501	0.000356236	1	7	0.002738654	0.875	8	GO:0016274	MF	protein-arginine N-methyltransferase activity	Catalysis of the reaction: S-adenosyl-L-methionine + (protein)-arginine = S-adenosyl-L-homocysteine + (protein)-N-methyl-arginine.
black	2886	2556	502	0.000356236	1	7	0.002738654	0.875	8	GO:0070182	MF	DNA polymerase binding	Interacting selectively and non-covalently with a DNA polymerase.
black	2886	2556	503	0.000359925	1	9	0.003521127	0.75	12	GO:0006284	BP	base-excision repair	In base excision repair, an altered base is removed by a DNA glycosylase enzyme, followed by excision of the resulting sugar phosphate. The small gap left in the DNA helix is filled in by the sequential action of DNA polymerase and DNA ligase.
black	2886	2556	504	0.000359925	1	9	0.003521127	0.75	12	GO:0016973	BP	poly(A)+ mRNA export from nucleus	The directed movement of poly(A)+ mRNA out of the nucleus into the cytoplasm.
black	2886	2556	505	0.000359925	1	9	0.003521127	0.75	12	GO:0036297	BP	interstrand cross-link repair	Removal of a DNA interstrand crosslink (a covalent attachment of DNA bases on opposite strands of the DNA) and restoration of the DNA. DNA interstrand crosslinks occur when both strands of duplex DNA are covalently tethered together (e.g. by an exogenous or endogenous agent), thus preventing the strand unwinding necessary for essential DNA functions such as transcription and replication.
black	2886	2556	506	0.000359925	1	9	0.003521127	0.75	12	GO:0031523	CC	Myb complex	A multisubunit complex consisting of Myb and other proteins that regulates site specific DNA replication, gene amplification and transcriptional repression.
black	2886	2556	507	0.000359925	1	9	0.003521127	0.75	12	GO:0035060	CC	brahma complex	A SWI/SNF-type complex that contains 8 to 14 proteins, including both conserved (core) and nonconserved components; contains the ATPase product of the Drosophila brm (brahma) or mammalian SMARCA2/BAF190B/BRM gene, or an ortholog thereof.
black	2886	2556	508	0.000359925	1	9	0.003521127	0.75	12	GO:0080008	CC	Cul4-RING E3 ubiquitin ligase complex	A ubiquitin ligase complex in which a cullin from the Cul4 family and a RING domain protein form the catalytic core; substrate specificity is conferred by an adaptor protein.
black	2886	2556	509	0.000359925	1	9	0.003521127	0.75	12	GO:1990391	CC	DNA repair complex	A protein complex involved in DNA repair processes including direct reversal, base excision repair, nucleotide excision repair, photoreactivation, bypass, double-strand break repair pathway, and mismatch repair pathway.
black	2886	2556	510	0.000359925	1	9	0.003521127	0.75	12	GO:0001054	MF	RNA polymerase I activity	Catalysis of the reaction: nucleoside triphosphate + RNA(n) = diphosphate + RNA(n+1). Utilizes a DNA template that contains an RNA polymerase I specific promoter to direct initiation and catalyzes DNA-template-directed extension of the 3'-end of an RNA strand by one nucleotide at a time. Can initiate a chain 'de novo'.
black	2886	2556	511	0.000371201	1	31	0.012128326	0.436619718	71	GO:0016604	CC	nuclear body	Extra-nucleolar nuclear domains usually visualized by confocal microscopy and fluorescent antibodies to specific proteins.
black	2886	2556	512	0.000385205	1	8	0.00312989	0.8	10	GO:0006268	BP	DNA unwinding involved in DNA replication	The process in which interchain hydrogen bonds between two strands of DNA are broken or 'melted', generating unpaired template strands for DNA replication.
black	2886	2556	513	0.000385205	1	8	0.00312989	0.8	10	GO:0006474	BP	N-terminal protein amino acid acetylation	The acetylation of the N-terminal amino acid of proteins.
black	2886	2556	514	0.000385205	1	8	0.00312989	0.8	10	GO:0007343	BP	egg activation	The process in which the egg becomes metabolically active, initiates protein and DNA synthesis and undergoes structural changes to its cortex and/or cytoplasm.
black	2886	2556	515	0.000385205	1	8	0.00312989	0.8	10	GO:0045003	BP	double-strand break repair via synthesis-dependent strand annealing	SDSA is a major mechanism of double-strand break repair in mitosis which allows for the error-free repair of a double-strand break without the exchange of adjacent sequences. The broken DNA searches for and base pairs with a homologous region in an intact chromosome. DNA synthesis initiates from the 3' end of the invading DNA strand, using the intact chromosome as the template. Newly synthesized …
black	2886	2556	516	0.000385205	1	8	0.00312989	0.8	10	GO:0045943	BP	positive regulation of transcription by RNA polymerase I	Any process that activates or increases the frequency, rate or extent of transcription mediated by RNA polymerase I.
black	2886	2556	517	0.000385205	1	8	0.00312989	0.8	10	GO:0004596	MF	peptide alpha-N-acetyltransferase activity	Catalysis of the reaction: acetyl-CoA + peptide = CoA + N-alpha-acetylpeptide. This reaction is the acetylation of the N-terminal amino acid residue of a peptide or protein.
black	2886	2556	518	0.000435613	1	16	0.006259781	0.551724138	29	GO:0005814	CC	centriole	A cellular organelle, found close to the nucleus in many eukaryotic cells, consisting of a small cylinder with microtubular walls, 300-500 nm long and 150-250 nm in diameter. It contains nine short, parallel, peripheral microtubular fibrils, each fibril consisting of one complete microtubule fused to two incomplete microtubules. Cells usually have two centrioles, lying at right angles to each oth…
black	2886	2556	519	0.00043579	1	12	0.004694836	0.631578947	19	GO:0000470	BP	maturation of LSU-rRNA	Any process involved in the maturation of a precursor Large SubUnit (LSU) ribosomal RNA (rRNA) molecule into a mature LSU-rRNA molecule.
black	2886	2556	520	0.00043579	1	12	0.004694836	0.631578947	19	GO:0005666	CC	RNA polymerase III complex	RNA polymerase III, one of three nuclear DNA-directed RNA polymerases found in all eukaryotes, is a multisubunit complex; typically it produces 5S rRNA, tRNAs and some of the small nuclear RNAs. Two large subunits comprise the most conserved portion including the catalytic site and share similarity with other eukaryotic and bacterial multisubunit RNA polymerases. The remainder of the complex is c…
black	2886	2556	521	0.000489853	1	20	0.007824726	0.5	40	GO:0003714	MF	transcription corepressor activity	A protein or a member of a complex that interacts specifically and non-covalently with a DNA-bound DNA-binding transcription factor to repress the transcription of specific genes. Corepressors often act by altering chromatin structure and modifications. For example, one class of transcription coregulators modifies chromatin structure through covalent modification of histones. A second ATP-depende…
black	2886	2556	522	0.000523351	1	17	0.006651017	0.53125	32	GO:0035195	BP	gene silencing by miRNA	Downregulation of gene expression through the action of microRNAs (miRNAs), endogenous 21-24 nucleotide small RNAs processed from stem-loop RNA precursors (pre-miRNAs). Once incorporated into a RNA-induced silencing complex (RISC), miRNAs can downregulate gene expression by either of two posttranscriptional mechanisms: endolytic cleavage of mRNA cleavage or translational repression, usually accom…
black	2886	2556	523	0.000523351	1	17	0.006651017	0.53125	32	GO:0048134	BP	germ-line cyst formation	Formation of a group of interconnected cells derived from a single gonial founder cell.
black	2886	2556	524	0.000523351	1	17	0.006651017	0.53125	32	GO:0005763	CC	mitochondrial small ribosomal subunit	The smaller of the two subunits of a mitochondrial ribosome.
black	2886	2556	525	0.000567017	1	11	0.004303599	0.647058824	17	GO:0035267	CC	NuA4 histone acetyltransferase complex	A complex having histone acetylase activity on chromatin, as well as ATPase, DNA helicase and structural DNA binding activities. The complex is thought to be involved in double-strand DNA break repair. Subunits of the human complex include HTATIP/TIP60, TRRAP, RUVBL1, BUVBL2, beta-actin and BAF53/ACTL6A. In yeast, the complex has 13 subunits, including the catalytic subunit Esa1 (homologous to hu…
black	2886	2556	526	0.000567017	1	11	0.004303599	0.647058824	17	GO:0043073	CC	germ cell nucleus	The nucleus of a germ cell, a reproductive cell in multicellular organisms.
black	2886	2556	527	0.000584351	1	62	0.024256651	0.360465116	172	GO:0008134	MF	transcription factor binding	Interacting selectively and non-covalently with a transcription factor, any protein required to initiate or regulate transcription.
black	2886	2556	528	0.000596227	1	15	0.005868545	0.555555556	27	GO:0007277	BP	pole cell development	The process whose specific outcome is the progression of the pole cell over time, from its formation to the mature structure.
black	2886	2556	529	0.000596227	1	15	0.005868545	0.555555556	27	GO:0009411	BP	response to UV	Any process that results in a change in state or activity of a cell or an organism (in terms of movement, secretion, enzyme production, gene expression, etc.) as a result of an ultraviolet radiation (UV light) stimulus. Ultraviolet radiation is electromagnetic radiation with a wavelength in the range of 10 to 380 nanometers.
black	2886	2556	530	0.000603573	1	18	0.007042254	0.514285714	35	GO:0030716	BP	oocyte fate determination	The process in which a cell becomes capable of differentiating autonomously into an oocyte cell regardless of its environment; upon determination, the cell fate cannot be reversed.
black	2886	2556	531	0.000627214	1	13	0.005086072	0.590909091	22	GO:0000049	MF	tRNA binding	Interacting selectively and non-covalently with transfer RNA.
black	2886	2556	532	0.000630906	1	34	0.013302034	0.414634146	82	GO:0061630	MF	ubiquitin protein ligase activity	Catalysis of the transfer of ubiquitin to a substrate protein via the reaction X-ubiquitin + S -> X + S-ubiquitin, where X is either an E2 or E3 enzyme, the X-ubiquitin linkage is a thioester bond, and the S-ubiquitin linkage is an amide bond: an isopeptide bond between the C-terminal glycine of ubiquitin and the epsilon-amino group of lysine residues in the substrate or, in the linear extension …
black	2886	2556	533	0.000720197	1	16	0.006259781	0.533333333	30	GO:0017053	CC	transcriptional repressor complex	A protein complex that possesses activity that prevents or downregulates transcription.
black	2886	2556	534	0.000727061	1	10	0.003912363	0.666666667	15	GO:0006282	BP	regulation of DNA repair	Any process that modulates the frequency, rate or extent of DNA repair.
black	2886	2556	535	0.000727061	1	10	0.003912363	0.666666667	15	GO:0046011	BP	regulation of oskar mRNA translation	Any process that modulates the frequency, rate or extent of oskar mRNA translation. To ensure the localization of Oskar protein at the posterior pole of the oocyte, translation of oskar mRNA is repressed during its transport to the posterior pole and activated upon localization of the mRNA at the posterior cortex.
black	2886	2556	536	0.000727061	1	10	0.003912363	0.666666667	15	GO:0005719	CC	nuclear euchromatin	The dispersed less dense form of chromatin in the interphase nucleus. It exists in at least two forms, a some being in the form of transcriptionally active chromatin which is the least condensed, while the rest is inactive euchromatin which is more condensed than active chromatin but less condensed than heterochromatin.
black	2886	2556	537	0.000727061	1	10	0.003912363	0.666666667	15	GO:0004693	MF	cyclin-dependent protein serine/threonine kinase activity	Catalysis of the reactions: ATP + protein serine = ADP + protein serine phosphate, and ATP + protein threonine = ADP + protein threonine phosphate. This reaction requires the binding of a regulatory cyclin subunit and full activity requires stimulatory phosphorylation by a CDK-activating kinase (CAK).
black	2886	2556	538	0.000735766	1	20	0.007824726	0.487804878	41	GO:0009247	BP	glycolipid biosynthetic process	The chemical reactions and pathways resulting in the formation of glycolipid, a class of 1,2-di-O-acylglycerols joined at oxygen 3 by a glycosidic linkage to a carbohydrate part (usually a mono-, di- or tri-saccharide).
black	2886	2556	539	0.000810325	1	65	0.02543036	0.35326087	184	GO:0007005	BP	mitochondrion organization	A process that is carried out at the cellular level which results in the assembly, arrangement of constituent parts, or disassembly of a mitochondrion; includes mitochondrial morphogenesis and distribution, and replication of the mitochondrial genome as well as synthesis of new mitochondrial components.
black	2886	2556	540	0.000832219	1	17	0.006651017	0.515151515	33	GO:0030706	BP	germarium-derived oocyte differentiation	The process in which one relatively unspecialized immature cystocyte of the germ-line cyst in the germarium acquires the specialized features of an oocyte. An example of this process can be found in Drosophila melanogaster.
black	2886	2556	541	0.000899512	1	25	0.009780908	0.446428571	56	GO:0071900	BP	regulation of protein serine/threonine kinase activity	Any process that modulates the rate, frequency, or extent of protein serine/threonine kinase activity.
black	2886	2556	542	0.000911981	1	9	0.003521127	0.692307692	13	GO:0006607	BP	NLS-bearing protein import into nucleus	The directed movement of a protein bearing a nuclear localization signal (NLS) from the cytoplasm into the nucleus, across the nuclear envelope.
black	2886	2556	543	0.000911981	1	9	0.003521127	0.692307692	13	GO:0031011	CC	Ino80 complex	A multisubunit protein complex that contains the Ino80p ATPase; exhibits chromatin remodeling activity and 3' to 5' DNA helicase activity.
black	2886	2556	544	0.000911981	1	9	0.003521127	0.692307692	13	GO:0016888	MF	endodeoxyribonuclease activity, producing 5'-phosphomonoesters	Catalysis of the hydrolysis of ester linkages within deoxyribonucleic acids by creating internal breaks to yield 5'-phosphomonoesters.
black	2886	2556	545	0.000929237	1	5	0.001956182	1	5	GO:0000467	BP	exonucleolytic trimming to generate mature 3'-end of 5.8S rRNA from tricistronic rRNA transcript (SSU-rRNA, 5.8S rRNA, LSU-rRNA)	Exonucleolytic digestion of a pre-rRNA molecule to generate the mature 3'-end of a 5.8S rRNA molecule derived from an originally tricistronic pre-rRNA transcript that contained the Small Subunit (SSU) rRNA, the 5.8S rRNA, and the Large Subunit (LSU) rRNA in that order from 5' to 3' along the primary transcript.
black	2886	2556	546	0.000929237	1	5	0.001956182	1	5	GO:0000972	BP	transcription-dependent tethering of RNA polymerase II gene DNA at nuclear periphery	The chromosome organization process in which the DNA sequence containing a gene transcribed by RNA polymerase II is maintained in a specific location at the nuclear periphery. In S. cerevisiae, this process involves cis-acting DNA sequences such as the TATA box and upstream activating sequence (UAS) elements, trans-acting transcriptional activators, and also the 3'-UTR of the transcript.
black	2886	2556	547	0.000929237	1	5	0.001956182	1	5	GO:0007057	BP	spindle assembly involved in female meiosis I	The aggregation, arrangement and bonding together of a set of components to form the spindle during meiosis I of a meiotic cell cycle in females. An example of this is found in Drosophila melanogaster.
black	2886	2556	548	0.000929237	1	5	0.001956182	1	5	GO:0009949	BP	polarity specification of anterior/posterior axis	Any process resulting in the establishment of polarity along the anterior/posterior axis.
black	2886	2556	549	0.000929237	1	5	0.001956182	1	5	GO:0016255	BP	attachment of GPI anchor to protein	A transamidation reaction that results in the cleavage of the polypeptide chain and the concomitant transfer of the GPI anchor to the newly formed carboxy-terminal amino acid of the anchored protein. The cleaved C-terminal contains the C-terminal GPI signal sequence of the newly synthesized polypeptide chain.
black	2886	2556	550	0.000929237	1	5	0.001956182	1	5	GO:0031297	BP	replication fork processing	The process in which a DNA replication fork that has stalled is restored to a functional state and replication is restarted. The stalling may be due to DNA damage, DNA secondary structure, bound proteins, dNTP shortage, or other causes.
black	2886	2556	551	0.000929237	1	5	0.001956182	1	5	GO:0034080	BP	CENP-A containing nucleosome assembly	The formation of nucleosomes containing the histone H3 variant CENP-A to form centromeric chromatin. This specialised chromatin occurs at centromeric region in point centromeres, and the central core in modular centromeres.
black	2886	2556	552	0.000929237	1	5	0.001956182	1	5	GO:0051382	BP	kinetochore assembly	The aggregation, arrangement and bonding together of a set of components to form the kinetochore, a multisubunit complex that is located at the centromeric region of DNA and provides an attachment point for the spindle microtubules.
black	2886	2556	553	0.000929237	1	5	0.001956182	1	5	GO:0051457	BP	maintenance of protein location in nucleus	Any process in which a protein is maintained in the nucleus and prevented from moving elsewhere. These include sequestration within the nucleus, protein stabilization to prevent transport elsewhere and the active retrieval of proteins that escape the nucleus.
black	2886	2556	554	0.000929237	1	5	0.001956182	1	5	GO:0071033	BP	nuclear retention of pre-mRNA at the site of transcription	The process involved in retention of aberrant or improperly formed mRNAs, e.g. those that are incorrectly or incompletely spliced or that have incorrectly formed 3'-ends, within the nucleus at the site of transcription.
black	2886	2556	555	0.000929237	1	5	0.001956182	1	5	GO:0071035	BP	nuclear polyadenylation-dependent rRNA catabolic process	The chemical reactions and pathways occurring in the nucleus and resulting in the breakdown of a ribosomal RNA (rRNA) molecule, including RNA fragments released as part of processing the primary transcript into multiple mature rRNA species, initiated by the enzymatic addition of a sequence of adenylyl residues (polyadenylation) at the 3' end the target rRNA.
black	2886	2556	556	0.000929237	1	5	0.001956182	1	5	GO:0071038	BP	nuclear polyadenylation-dependent tRNA catabolic process	The chemical reactions and pathways occurring in the nucleus and resulting in the breakdown of an aberrant or incorrectly modified transfer RNA (tRNA) molecule, initiated by the enzymatic addition of a sequence of adenylyl residues (polyadenylation) at the 3' end the target tRNA.
black	2886	2556	557	0.000929237	1	5	0.001956182	1	5	GO:0090435	BP	protein localization to nuclear envelope	A process in which a protein is transported to, or maintained at, a location within a nuclear envelope.
black	2886	2556	558	0.000929237	1	5	0.001956182	1	5	GO:0005662	CC	DNA replication factor A complex	A conserved heterotrimeric complex that binds nonspecifically to single-stranded DNA and is required for multiple processes in eukaryotic DNA metabolism, including DNA replication, DNA repair, and recombination. In all eukaryotic organisms examined the complex is composed of subunits of approximately 70, 30, and 14 kDa.
black	2886	2556	559	0.000929237	1	5	0.001956182	1	5	GO:0005663	CC	DNA replication factor C complex	A complex that loads the DNA polymerase processivity factor proliferating cell nuclear antigen (PCNA) onto DNA, thereby permitting processive DNA synthesis catalyzed by DNA polymerase. In eukaryotes the complex consists of five polypeptides.
black	2886	2556	560	0.000929237	1	5	0.001956182	1	5	GO:0031391	CC	Elg1 RFC-like complex	A pentameric replication factor C (RLC) complex, which unloads the DNA polymerase processivity factor proliferating cell nuclear antigen (PCNA) from chromatin and has roles in telomere length regulation and other aspects of genome stability. In Saccharomyces the subunits are known as Elg1p, Rfc2p, Rfc3p, Rfc4p, and Rfc5p.
black	2886	2556	561	0.000929237	1	5	0.001956182	1	5	GO:0031428	CC	box C/D snoRNP complex	A ribonucleoprotein complex containing small nucleolar RNA of the box C/D type that can carry out ribose-2'-O-methylation of target RNAs.
black	2886	2556	562	0.000929237	1	5	0.001956182	1	5	GO:0032797	CC	SMN complex	A protein complex that contains the survival motor neuron (SMN) protein and at least eight additional integral components, including the Gemin2-8 and Unrip proteins; the complex is found in the cytoplasm and in nuclear Gems, and is involved in spliceosomal snRNP assembly in the cytoplasm and in pre-mRNA splicing in the nucleus.
black	2886	2556	563	0.000929237	1	5	0.001956182	1	5	GO:0034719	CC	SMN-Sm protein complex	A protein complex formed by the association of several methylated Sm proteins with the SMN complex; the latter contains the survival motor neuron (SMN) protein and at least eight additional integral components, including the Gemin2-8 and unrip proteins; additional proteins, including galectin-1 and galectin-3, are also found in the SMN-SM complex. The SMN-Sm complex is involved in spliceosomal sn…
black	2886	2556	564	0.000929237	1	5	0.001956182	1	5	GO:0035189	CC	Rb-E2F complex	A multiprotein complex containing a heterodimeric E2F transcription factor and a Retinoblastoma (Rb) family member. This complex is capable of repressing transcription of E2F-regulated genes in order to regulate cell cycle progression.
black	2886	2556	565	0.000929237	1	5	0.001956182	1	5	GO:0042765	CC	GPI-anchor transamidase complex	An enzyme complex which in humans and yeast consists of at least five proteins; for example, the complex contains GAA1, GPI8, PIG-S, PIG-U, and PIG-T in human, and Gaa1p, Gab1p, Gpi8p, Gpi16p, and Gpi17p in yeast. Catalyzes the posttranslational attachment of the carboxyl-terminus of a precursor protein to a GPI-anchor.
black	2886	2556	566	0.000929237	1	5	0.001956182	1	5	GO:0060388	CC	vitelline envelope	A glycoprotein-based structure that lies outside the plasma membrane and surrounds the egg before fertilization.
black	2886	2556	567	0.000929237	1	5	0.001956182	1	5	GO:0071007	CC	U2-type catalytic step 2 spliceosome	A spliceosomal complex that contains the U2, U5 and U6 snRNPs bound to a splicing intermediate in which the first catalytic cleavage of the 5' splice site has occurred. The precise subunit composition differs significantly from that of the catalytic step 1, or activated, spliceosome, and includes many proteins in addition to those found in the U2, U5 and U6 snRNPs.
black	2886	2556	568	0.000929237	1	5	0.001956182	1	5	GO:1990726	CC	Lsm1-7-Pat1 complex	A conserved, heteroheptameric, cytoplasmic protein complex composed of Lsm1, Lsm2, Lsm3, Lsm4, Lsm5, Lsm6, Lsm7, and Pat1, or orthologs thereof, that shows a strong binding preference for oligoadenylated RNAs over polyadenylated RNAs. May bind further associated proteins. Facilitates the deadenylation-dependent decapping of mRNA in the P-body thereby regulating mRNA decay and subsequent degradati…
black	2886	2556	569	0.000929237	1	5	0.001956182	1	5	GO:0000400	MF	four-way junction DNA binding	Interacting selectively and non-covalently with DNA containing four-way junctions, also known as Holliday junctions, a structure where two DNA double strands are held together by reciprocal exchange of two of the four strands, one strand each from the two original helices.
black	2886	2556	570	0.000929237	1	5	0.001956182	1	5	GO:0003916	MF	DNA topoisomerase activity	Catalysis of the transient cleavage and passage of individual DNA strands or double helices through one another, resulting a topological transformation in double-stranded DNA.
black	2886	2556	571	0.000929237	1	5	0.001956182	1	5	GO:0030620	MF	U2 snRNA binding	Interacting selectively and non-covalently with the U2 small nuclear RNA (U2 snRNA).
black	2886	2556	572	0.000929237	1	5	0.001956182	1	5	GO:0043139	MF	5'-3' DNA helicase activity	Catalysis of the unwinding of the DNA helix in the direction 5' to 3'.
black	2886	2556	573	0.000992021	1	15	0.005868545	0.535714286	28	GO:0007294	BP	germarium-derived oocyte fate determination	The cell fate determination process in which a germarium-derived cell becomes capable of differentiating autonomously into an oocyte cell regardless of its environment; upon determination, the cell fate cannot be reversed. An example of this is found in Drosophila melanogaster.
black	2886	2556	574	0.000992021	1	15	0.005868545	0.535714286	28	GO:0032784	BP	regulation of DNA-templated transcription, elongation	Any process that modulates the frequency, rate or extent of transcription elongation, the extension of an RNA molecule after transcription initiation and promoter clearance by the addition of ribonucleotides catalyzed by a DNA-dependent RNA polymerase.
black	2886	2556	575	0.000992021	1	15	0.005868545	0.535714286	28	GO:0004520	MF	endodeoxyribonuclease activity	Catalysis of the hydrolysis of ester linkages within deoxyribonucleic acid by creating internal breaks.
black	2886	2556	576	0.001012988	1	19	0.00743349	0.487179487	39	GO:0006661	BP	phosphatidylinositol biosynthetic process	The chemical reactions and pathways resulting in the formation of phosphatidylinositol, any glycophospholipid in which the sn-glycerol 3-phosphate residue is esterified to the 1-hydroxyl group of 1D-myo-inositol.
black	2886	2556	577	0.001052017	1	34	0.013302034	0.404761905	84	GO:0045995	BP	regulation of embryonic development	Any process that modulates the frequency, rate or extent of embryonic development.
black	2886	2556	578	0.001104378	1	8	0.00312989	0.727272727	11	GO:0000291	BP	nuclear-transcribed mRNA catabolic process, exonucleolytic	The chemical reactions and pathways resulting in the breakdown of the transcript body of a nuclear-transcribed mRNA that occurs when the ends are not protected by the 5'-cap or the 3'-poly(A) tail.
black	2886	2556	579	0.001104378	1	8	0.00312989	0.727272727	11	GO:0005652	CC	nuclear lamina	The fibrous, electron-dense layer lying on the nucleoplasmic side of the inner membrane of a cell nucleus, composed of lamin filaments. The polypeptides of the lamina are thought to be concerned in the dissolution of the nuclear envelope and its re-formation during mitosis. The lamina is composed of lamin A and lamin C filaments cross-linked into an orthogonal lattice, which is attached via lamin…
black	2886	2556	580	0.001104378	1	8	0.00312989	0.727272727	11	GO:0030677	CC	ribonuclease P complex	A ribonucleoprotein complex that catalyzes cleavage of the leader sequence of precursor tRNAs (pre-tRNAs), generating the mature 5' end of tRNAs.
black	2886	2556	581	0.001104378	1	8	0.00312989	0.727272727	11	GO:0072687	CC	meiotic spindle	A spindle that forms as part of meiosis. Several proteins, such as budding yeast Spo21p, fission yeast Spo2 and Spo13, and C. elegans mei-1, localize specifically to the meiotic spindle and are absent from the mitotic spindle.
black	2886	2556	582	0.001104378	1	8	0.00312989	0.727272727	11	GO:0004526	MF	ribonuclease P activity	Catalysis of the endonucleolytic cleavage of RNA, removing 5' extra nucleotides from tRNA precursor.
black	2886	2556	583	0.001115357	1	32	0.012519562	0.41025641	78	GO:0030718	BP	germ-line stem cell population maintenance	Any process by which an organism or tissue maintains a population of germ-line stem cells.
black	2886	2556	584	0.00111704	1	13	0.005086072	0.565217391	23	GO:0035186	BP	syncytial blastoderm mitotic cell cycle	Mitotic division cycles 10 to 13 of the insect embryo. This is the second phase of the syncytial period where nuclei divide in a common cytoplasm without cytokinesis. The majority of migrating nuclei reach the embryo surface during cycle 10, after which they divide less synchronously than before, and the syncytial blastoderm cycles lengthen progressively.
black	2886	2556	585	0.001132368	1	11	0.004303599	0.611111111	18	GO:0005758	CC	mitochondrial intermembrane space	The region between the inner and outer lipid bilayers of the mitochondrial envelope.
black	2886	2556	586	0.001210306	1	28	0.010954617	0.424242424	66	GO:0008135	MF	translation factor activity, RNA binding	Functions during translation by interacting selectively and non-covalently with RNA during polypeptide synthesis at the ribosome.
black	2886	2556	587	0.001257862	1	7	0.002738654	0.777777778	9	GO:0000338	BP	protein deneddylation	The removal of a ubiquitin-like protein of the NEDD8 type from a protein.
black	2886	2556	588	0.001257862	1	7	0.002738654	0.777777778	9	GO:0001682	BP	tRNA 5'-leader removal	Generation of the mature 5'-end of the tRNA, usually via an endonucleolytic cleavage by RNase P.
black	2886	2556	589	0.001257862	1	7	0.002738654	0.777777778	9	GO:0009220	BP	pyrimidine ribonucleotide biosynthetic process	The chemical reactions and pathways resulting in the formation of a pyrimidine ribonucleotide, a compound consisting of nucleoside (a pyrimidine base linked to a ribose sugar) esterified with a phosphate group at either the 3' or 5'-hydroxyl group of the sugar.
black	2886	2556	590	0.001257862	1	7	0.002738654	0.777777778	9	GO:0045842	BP	positive regulation of mitotic metaphase/anaphase transition	Any process that activates or increases the frequency, rate or extent of the cell cycle process in which a cell progresses from metaphase to anaphase during mitosis, triggered by the activation of the anaphase promoting complex by Cdc20/Sleepy homolog which results in the degradation of Securin.
black	2886	2556	591	0.001257862	1	7	0.002738654	0.777777778	9	GO:0051383	BP	kinetochore organization	A process that is carried out at the cellular level which results in the assembly, arrangement of constituent parts, or disassembly of the kinetochore, a multisubunit complex that is located at the centromeric region of DNA and provides an attachment point for the spindle microtubules.
black	2886	2556	592	0.001257862	1	7	0.002738654	0.777777778	9	GO:0000177	CC	cytoplasmic exosome (RNase complex)	A ribonuclease complex that has 3-prime to 5-prime processive hydrolytic exoribonuclease activity producing 5-prime-phosphomonoesters. Participates in a multitude of cellular RNA processing and degradation events preventing nuclear export and/or translation of aberrant RNAs. Restricted to processing linear and circular single-stranded RNAs (ssRNA) only. RNAs with complex secondary structures may …
black	2886	2556	593	0.001257862	1	7	0.002738654	0.777777778	9	GO:0000346	CC	transcription export complex	The transcription export (TREX) complex couples transcription elongation by RNA polymerase II to mRNA export. The complex associates with the polymerase and travels with it along the length of the transcribed gene. TREX is composed of the THO transcription elongation complex as well as other proteins that couple THO to mRNA export proteins. The TREX complex is known to be found in a wide range of…
black	2886	2556	594	0.001257862	1	7	0.002738654	0.777777778	9	GO:0008180	CC	COP9 signalosome	A protein complex that catalyzes the deneddylation of proteins, including the cullin component of SCF ubiquitin E3 ligase; deneddylation increases the activity of cullin family ubiquitin ligases. The signalosome is involved in many regulatory process, including some which control development, in many species; also regulates photomorphogenesis in plants; in many species its subunits are highly sim…
black	2886	2556	595	0.001257862	1	7	0.002738654	0.777777778	9	GO:0031298	CC	replication fork protection complex	A protein complex conserved in eukaryotes and associated with the replication fork; the complex stabilizes stalled replication forks and is thought to be involved in coordinating leading- and lagging-strand synthesis and in replication checkpoint signaling.
black	2886	2556	596	0.001257862	1	7	0.002738654	0.777777778	9	GO:0035012	CC	polytene chromosome, telomeric region	The terminal region of a polytene chromosome.
black	2886	2556	597	0.001257862	1	7	0.002738654	0.777777778	9	GO:0098799	CC	outer mitochondrial membrane protein complex	Any protein complex that is part of the outer mitochondrial membrane.
black	2886	2556	598	0.001267762	1	6	0.002347418	0.857142857	7	GO:0006272	BP	leading strand elongation	The synthesis of DNA from a template strand in the 5' to 3' direction; leading strand elongation is continuous as it proceeds in the same direction as the replication fork.
black	2886	2556	599	0.001267762	1	6	0.002347418	0.857142857	7	GO:0006313	BP	transposition, DNA-mediated	Any process involved in a type of transpositional recombination which occurs via a DNA intermediate.
black	2886	2556	600	0.001267762	1	6	0.002347418	0.857142857	7	GO:0016078	BP	tRNA catabolic process	The chemical reactions and pathways resulting in the breakdown of tRNA, transfer RNA, a class of relatively small RNA molecules responsible for mediating the insertion of amino acids into the sequence of nascent polypeptide chains during protein synthesis.
black	2886	2556	601	0.001267762	1	6	0.002347418	0.857142857	7	GO:0031053	BP	primary miRNA processing	Any process involved in the conversion of a primary microRNA transcript into a pre-microRNA molecule.
black	2886	2556	602	0.001267762	1	6	0.002347418	0.857142857	7	GO:0034475	BP	U4 snRNA 3'-end processing	Any process involved in forming the mature 3' end of a U4 snRNA molecule.
black	2886	2556	603	0.001267762	1	6	0.002347418	0.857142857	7	GO:0090309	BP	positive regulation of methylation-dependent chromatin silencing	Any process that increases the rate, frequency, or extent of the repression of transcription by methylation of DNA, leading to the formation of heterochromatin.
black	2886	2556	604	0.001267762	1	6	0.002347418	0.857142857	7	GO:0090503	BP	RNA phosphodiester bond hydrolysis, exonucleolytic	The chemical reactions and pathways involving the hydrolysis of terminal 3',5'-phosphodiester bonds in one or two strands of ribonucleotides.
black	2886	2556	605	0.001267762	1	6	0.002347418	0.857142857	7	GO:1990511	BP	piRNA biosynthetic process	The chemical reactions and pathways resulting in the formation of piRNAs, Piwi-associated RNAs, a class of 24- to 30-nucleotide RNA derived from repeat or complex DNA sequence elements and processed by a Dicer-independent mechanism.
black	2886	2556	606	0.001267762	1	6	0.002347418	0.857142857	7	GO:0005687	CC	U4 snRNP	A ribonucleoprotein complex that contains small nuclear RNA U4.
black	2886	2556	607	0.001283804	1	17	0.006651017	0.5	34	GO:0042054	MF	histone methyltransferase activity	Catalysis of the reaction: S-adenosyl-L-methionine + histone = S-adenosyl-L-homocysteine + methyl-histone. Histone methylation generally occurs on either an arginine or lysine residue.
black	2886	2556	608	0.001291209	1	70	0.027386541	0.343137255	204	GO:0007283	BP	spermatogenesis	The process of formation of spermatozoa, including spermatocytogenesis and spermiogenesis.
black	2886	2556	609	0.001390027	1	33	0.012910798	0.402439024	82	GO:0043484	BP	regulation of RNA splicing	Any process that modulates the frequency, rate or extent of RNA splicing, the process of removing sections of the primary RNA transcript to remove sequences not present in the mature form of the RNA and joining the remaining sections to form the mature form of the RNA.
black	2886	2556	610	0.001396082	1	18	0.007042254	0.486486486	37	GO:0031965	CC	nuclear membrane	Either of the lipid bilayers that surround the nucleus and form the nuclear envelope; excludes the intermembrane space.
black	2886	2556	611	0.001454112	1	140	0.054773083	0.309050773	453	GO:0005856	CC	cytoskeleton	Any of the various filamentous elements that form the internal framework of cells, and typically remain after treatment of the cells with mild detergent to remove membrane constituents and soluble components of the cytoplasm. The term embraces intermediate filaments, microfilaments, microtubules, the microtrabecular lattice, and other structures characterized by a polymeric filamentous nature and…
black	2886	2556	612	0.001492497	1	83	0.032472613	0.332	250	GO:0032270	BP	positive regulation of cellular protein metabolic process	Any process that activates or increases the frequency, rate or extent of the chemical reactions and pathways involving a protein, occurring at the level of an individual cell.
black	2886	2556	613	0.001509064	1	10	0.003912363	0.625	16	GO:0005701	CC	polytene chromosome chromocenter	A region at which the centric regions of polytene chromosomes are joined together.
black	2886	2556	614	0.001509064	1	10	0.003912363	0.625	16	GO:0001056	MF	RNA polymerase III activity	Catalysis of the reaction: nucleoside triphosphate + RNA(n) = diphosphate + RNA(n+1). Utilizes a DNA template that contains an RNA polymerase III specific promoter to direct initiation and catalyses DNA-template-directed extension of the 3'-end of an RNA strand by one nucleotide at a time. Can initiate a chain 'de novo'.
black	2886	2556	615	0.001528484	1	12	0.004694836	0.571428571	21	GO:0031937	BP	positive regulation of chromatin silencing	Any process that activates or increases the frequency, rate or extent of chromatin silencing.
black	2886	2556	616	0.001528484	1	12	0.004694836	0.571428571	21	GO:0008536	MF	Ran GTPase binding	Interacting selectively and non-covalently with Ran, a conserved Ras-like GTP-binding protein, implicated in nucleocytoplasmic transport, cell cycle progression, spindle assembly, nuclear organization and nuclear envelope (NE) assembly.
black	2886	2556	617	0.001555853	1	20	0.007824726	0.465116279	43	GO:0003743	MF	translation initiation factor activity	Functions in the initiation of ribosome-mediated translation of mRNA into a polypeptide.
black	2886	2556	618	0.001656071	1	141	0.055164319	0.307860262	458	GO:0019899	MF	enzyme binding	Interacting selectively and non-covalently with any enzyme.
black	2886	2556	619	0.001780092	1	60	0.023474178	0.348837209	172	GO:0005938	CC	cell cortex	The region of a cell that lies just beneath the plasma membrane and often, but not always, contains a network of actin filaments and associated proteins.
black	2886	2556	620	0.00178246	1	38	0.01486698	0.383838384	99	GO:0019827	BP	stem cell population maintenance	The process by which an organism or tissue maintains a population of stem cells of a single type. This can be achieved by a number of mechanisms: stem cell asymmetric division maintains stem cell numbers; stem cell symmetric division increases them; maintenance of a stem cell niche maintains the conditions for commitment to the stem cell fate for some types of stem cell; stem cells may arise de n…
black	2886	2556	621	0.00181061	1	447	0.174882629	0.276951673	1614	GO:0030154	BP	cell differentiation	The process in which relatively unspecialized cells, e.g. embryonic or regenerative cells, acquire specialized structural and/or functional features that characterize the cells, tissues, or organs of the mature organism or some other relatively stable phase of the organism's life history. Differentiation includes the processes involved in commitment of a cell to a specific fate and its subsequent…
black	2886	2556	622	0.001835041	1	62	0.024256651	0.346368715	179	GO:0009952	BP	anterior/posterior pattern specification	The regionalization process in which specific areas of cell differentiation are determined along the anterior-posterior axis. The anterior-posterior axis is defined by a line that runs from the head or mouth of an organism to the tail or opposite end of the organism.
black	2886	2556	623	0.001888284	1	13	0.005086072	0.541666667	24	GO:0007317	BP	regulation of pole plasm oskar mRNA localization	Any process that modulates the frequency, rate or extent of the process in which oskar mRNA is transported to, or maintained in, the oocyte pole plasm.
black	2886	2556	624	0.001888284	1	13	0.005086072	0.541666667	24	GO:0000979	MF	RNA polymerase II core promoter sequence-specific DNA binding	Interacting selectively and non-covalently with a DNA sequence that is part of the core promoter of a RNA polymerase II-transcribed gene.
black	2886	2556	625	0.001926245	1	17	0.006651017	0.485714286	35	GO:0019843	MF	rRNA binding	Interacting selectively and non-covalently with ribosomal RNA.
black	2886	2556	626	0.001963147	1	30	0.011737089	0.405405405	74	GO:0000209	BP	protein polyubiquitination	Addition of multiple ubiquitin groups to a protein, forming a ubiquitin chain.
black	2886	2556	627	0.002090163	1	11	0.004303599	0.578947368	19	GO:0070063	MF	RNA polymerase binding	Interacting selectively and non-covalently with an RNA polymerase molecule or complex.
black	2886	2556	628	0.00213336	1	190	0.074334898	0.296411856	641	GO:0046907	BP	intracellular transport	The directed movement of substances within a cell.
black	2886	2556	629	0.002196703	1	20	0.007824726	0.454545455	44	GO:0055057	BP	neuroblast division	The process resulting in the physical partitioning and separation of a neuroblast into daughter cells. A neuroblast is any cell that will divide and give rise to a neuron.
black	2886	2556	630	0.002224677	1	66	0.025821596	0.340206186	194	GO:0007350	BP	blastoderm segmentation	The hierarchical steps resulting in the progressive subdivision of the anterior/posterior axis of the embryo.
black	2886	2556	631	0.002230587	1	33	0.012910798	0.392857143	84	GO:0051082	MF	unfolded protein binding	Interacting selectively and non-covalently with an unfolded protein.
black	2886	2556	632	0.002293202	1	204	0.079812207	0.293948127	694	GO:0006366	BP	transcription by RNA polymerase II	The synthesis of RNA from a DNA template by RNA polymerase II, originating at an RNA polymerase II promoter. Includes transcription of messenger RNA (mRNA) and certain small nuclear RNAs (snRNAs).
black	2886	2556	633	0.002456148	1	15	0.005868545	0.5	30	GO:0043966	BP	histone H3 acetylation	The modification of histone H3 by the addition of an acetyl group.
black	2886	2556	634	0.002458537	1	71	0.027777778	0.33490566	212	GO:0019787	MF	ubiquitin-like protein transferase activity	Catalysis of the transfer of a ubiquitin-like from one protein to another via the reaction X-ULP + Y --> Y-ULP + X, where both X-ULP and Y-ULP are covalent linkages. ULP represents a ubiquitin-like protein.
black	2886	2556	635	0.002593283	1	8	0.00312989	0.666666667	12	GO:0000963	BP	mitochondrial RNA processing	The conversion of a primary RNA molecule transcribed from a mitochondrial genome into one or more mature RNA molecules; occurs in the mitochondrion.
black	2886	2556	636	0.002593283	1	8	0.00312989	0.666666667	12	GO:0002183	BP	cytoplasmic translational initiation	The process preceding formation of the peptide bond between the first two amino acids of a protein in the cytoplasm. This includes the formation of a complex of the ribosome, mRNA or circRNA, and an initiation complex that contains the first aminoacyl-tRNA.
black	2886	2556	637	0.002593283	1	8	0.00312989	0.666666667	12	GO:0009303	BP	rRNA transcription	The synthesis of ribosomal RNA (rRNA), any RNA that forms part of the ribosomal structure, from a DNA template.
black	2886	2556	638	0.002593283	1	8	0.00312989	0.666666667	12	GO:0005665	CC	RNA polymerase II, core complex	RNA polymerase II, one of three nuclear DNA-directed RNA polymerases found in all eukaryotes, is a multisubunit complex; typically it produces mRNAs, snoRNAs, and some of the snRNAs. Two large subunits comprise the most conserved portion including the catalytic site and share similarity with other eukaryotic and bacterial multisubunit RNA polymerases. The largest subunit of RNA polymerase II cont…
black	2886	2556	639	0.002593283	1	8	0.00312989	0.666666667	12	GO:0071004	CC	U2-type prespliceosome	A spliceosomal complex that is formed by association of the 5' splice site with the U1 snRNP, while the branch point sequence is recognized by the U2 snRNP. The prespliceosome includes many proteins in addition to those found in the U1 and U2 snRNPs. Commitment to a given pair of 5' and 3' splice sites occurs at the time of prespliceosome formation.
black	2886	2556	640	0.002593283	1	8	0.00312989	0.666666667	12	GO:0008139	MF	nuclear localization sequence binding	Interacting selectively and non-covalently with a nuclear localization sequence, a specific peptide sequence that acts as a signal to localize the protein within the nucleus.
black	2886	2556	641	0.002593283	1	8	0.00312989	0.666666667	12	GO:0043140	MF	ATP-dependent 3'-5' DNA helicase activity	Catalysis of the reaction: ATP + H2O = ADP + phosphate; drives the unwinding of the DNA helix in the direction 3' to 5'.
black	2886	2556	642	0.002610007	1	12	0.004694836	0.545454545	22	GO:0032786	BP	positive regulation of DNA-templated transcription, elongation	Any process that activates or increases the frequency, rate or extent of transcription elongation, the extension of an RNA molecule after transcription initiation and promoter clearance by the addition of ribonucleotides catalyzed by a DNA-dependent RNA polymerase.
black	2886	2556	643	0.002610007	1	12	0.004694836	0.545454545	22	GO:0048135	BP	female germ-line cyst formation	Formation of a group of interconnected cells derived from a single female gonial founder cell.
black	2886	2556	644	0.002661139	1	16	0.006259781	0.484848485	33	GO:0016246	BP	RNA interference	The process in which double-stranded RNAs silence cognate genes. Involves posttranscriptional gene inactivation ('silencing') both of transgenes or dsRNA introduced into a germline, and of the host gene(s) homologous to the transgenes or dsRNA. This silencing is triggered by the introduction of transgenes or double-stranded RNA (dsRNA), and can occur through a specific decrease in the level of mR…
black	2886	2556	645	0.002661139	1	16	0.006259781	0.484848485	33	GO:0000922	CC	spindle pole	Either of the ends of a spindle, where spindle microtubules are organized; usually contains a microtubule organizing center and accessory molecules, spindle microtubules and astral microtubules.
black	2886	2556	646	0.002661139	1	16	0.006259781	0.484848485	33	GO:0001047	MF	core promoter binding	Interacting selectively and non-covalently with the regulatory region composed of the transcription start site and binding sites for the basal transcription machinery. Binding may occur as a sequence specific interaction or as an interaction observed only once a factor has been recruited to the DNA by other factors.
black	2886	2556	647	0.002854844	1	10	0.003912363	0.588235294	17	GO:0007279	BP	pole cell formation	Formation of a small group of cells (pole cells) at the posterior pole of the insect blastula. They are the first cells to cellularize after the arrival of nuclei at the end of the syncytial blastula stage and are the precursors to the insect germ cells.
black	2886	2556	648	0.002930298	1	18	0.007042254	0.461538462	39	GO:0051647	BP	nucleus localization	Any process in which the nucleus is transported to, and/or maintained in, a specific location within the cell.
black	2886	2556	649	0.00299788	1	70	0.027386541	0.333333333	210	GO:0009880	BP	embryonic pattern specification	The process that results in the patterns of cell differentiation that will arise in an embryo.
black	2886	2556	650	0.003004774	1	19	0.00743349	0.452380952	42	GO:0055059	BP	asymmetric neuroblast division	The process resulting in the physical partitioning and separation of a neuroblast into two daughter cells with different developmental potentials.
black	2886	2556	651	0.003004774	1	19	0.00743349	0.452380952	42	GO:0016706	MF	oxidoreductase activity, acting on paired donors, with incorporation or reduction of molecular oxygen, 2-oxoglutarate as one donor, and incorporation of one atom each of oxygen into both donors	Catalysis of the reaction: A + 2-oxoglutarate + O2 = B + succinate + CO2. This is an oxidation-reduction (redox) reaction in which hydrogen or electrons are transferred from 2-oxoglutarate and one other donor, and one atom of oxygen is incorporated into each donor.
black	2886	2556	652	0.003049794	1	13	0.005086072	0.52	25	GO:1902875	BP	regulation of embryonic pattern specification	NA
black	2886	2556	653	0.003049794	1	13	0.005086072	0.52	25	GO:2000045	BP	regulation of G1/S transition of mitotic cell cycle	Any cell cycle regulatory process that controls the commitment of a cell from G1 to S phase of the mitotic cell cycle.
black	2886	2556	654	0.00329406	1	7	0.002738654	0.7	10	GO:0008608	BP	attachment of spindle microtubules to kinetochore	The process in which spindle microtubules become physically associated with the proteins making up the kinetochore complex.
black	2886	2556	655	0.00329406	1	7	0.002738654	0.7	10	GO:0034629	BP	cellular protein-containing complex localization	A protein complex localization process that takes place at the cellular level; as a result, a protein complex is transported to, or maintained in, a specific location within a cell.
black	2886	2556	656	0.00329406	1	7	0.002738654	0.7	10	GO:0034724	BP	DNA replication-independent nucleosome organization	The formation or destruction of chromatin structures, occurring outside the context of DNA replication.
black	2886	2556	657	0.00329406	1	7	0.002738654	0.7	10	GO:0060213	BP	positive regulation of nuclear-transcribed mRNA poly(A) tail shortening	Any process that increases the frequency, rate or extent of poly(A) tail shortening of a nuclear-transcribed mRNA. Poly(A) tail shortening is the decrease in length of the poly(A) tail of an mRNA from full length to an oligo(A) length.
black	2886	2556	658	0.00329406	1	7	0.002738654	0.7	10	GO:0005688	CC	U6 snRNP	A ribonucleoprotein complex that contains small nuclear RNA U6.
black	2886	2556	659	0.00329406	1	7	0.002738654	0.7	10	GO:0017101	CC	aminoacyl-tRNA synthetase multienzyme complex	A multienzyme complex found in all multicellular eukaryotes composed of eight proteins with aminoacyl-tRNA synthetase activities (abbreviated as: ArgRS, AspRS, GluProRS, GlnRS, IleRS, LeuRS, LysRS, MetRS where RS is the enzyme, preceded by the amino acid it uses as a substrate) as well as three non-synthetase proteins (p43, p38, and p18) with diverse functions. Several of these subunits are known…
black	2886	2556	660	0.00329406	1	7	0.002738654	0.7	10	GO:0035363	CC	histone locus body	A nuclear body associated with the histone gene locus that is thought to contain all of the factors necessary for histone mRNA transcription and pre-mRNA processing. In Drosophila, U7 snRNP is located in the histone locus body rather than the distinct Cajal body.
black	2886	2556	661	0.003309584	1	34	0.013302034	0.382022472	89	GO:0045859	BP	regulation of protein kinase activity	Any process that modulates the frequency, rate or extent of protein kinase activity.
black	2886	2556	662	0.003419351	1	76	0.029733959	0.327586207	232	GO:0035282	BP	segmentation	The regionalization process that divides an organism or part of an organism into a series of semi-repetitive parts, or segments, often arranged along a longitudinal axis.
black	2886	2556	663	0.003612609	1	11	0.004303599	0.55	20	GO:0032465	BP	regulation of cytokinesis	Any process that modulates the frequency, rate or extent of the division of the cytoplasm of a cell and its separation into two daughter cells.
black	2886	2556	664	0.003612609	1	11	0.004303599	0.55	20	GO:0004532	MF	exoribonuclease activity	Catalysis of the sequential cleavage of mononucleotides from a free 5' or 3' terminus of an RNA molecule.
black	2886	2556	665	0.003683596	1	26	0.010172144	0.40625	64	GO:0042176	BP	regulation of protein catabolic process	Any process that modulates the frequency, rate or extent of the chemical reactions and pathways resulting in the breakdown of a protein by the destruction of the native, active configuration, with or without the hydrolysis of peptide bonds.
black	2886	2556	666	0.003756273	1	4	0.001564945	1	4	GO:0001556	BP	oocyte maturation	A developmental process, independent of morphogenetic (shape) change, that is required for an oocyte to attain its fully functional state. Oocyte maturation commences after reinitiation of meiosis commonly starting with germinal vesicle breakdown, and continues up to the second meiotic arrest prior to fertilization.
black	2886	2556	667	0.003756273	1	4	0.001564945	1	4	GO:0030953	BP	astral microtubule organization	A process that is carried out at the cellular level which results in the assembly, arrangement of constituent parts, or disassembly of astral microtubules, any of the spindle microtubules that radiate in all directions from the spindle poles.
black	2886	2556	668	0.003756273	1	4	0.001564945	1	4	GO:0033567	BP	DNA replication, Okazaki fragment processing	The DNA metabolic process, occurring during lagging strand synthesis, by which RNA primers are removed from Okazaki fragments, the resulting gaps filled by DNA polymerization, and the ends ligated to form a continuous strand.
black	2886	2556	669	0.003756273	1	4	0.001564945	1	4	GO:0035044	BP	sperm aster formation	Formation and organization of an aster composed of microtubule arrays originating from the sperm basal body and extending virtually to the egg periphery. The sperm aster ensures the appropriate positioning of the male and female pronuclei.
black	2886	2556	670	0.003756273	1	4	0.001564945	1	4	GO:0051295	BP	establishment of meiotic spindle localization	The cell cycle process in which the directed movement of the meiotic spindle to a specific location in the cell occurs.
black	2886	2556	671	0.003756273	1	4	0.001564945	1	4	GO:0070979	BP	protein K11-linked ubiquitination	A protein ubiquitination process in which ubiquitin monomers are attached to a protein, and then ubiquitin polymers are formed by linkages between lysine residues at position 11 of the ubiquitin monomers. K11-linked polyubiquitination targets the substrate protein for degradation. The anaphase-promoting complex promotes the degradation of mitotic regulators by assembling K11-linked polyubiquitin …
black	2886	2556	672	0.003756273	1	4	0.001564945	1	4	GO:0098789	BP	pre-mRNA cleavage required for polyadenylation	The targeted, endonucleolytic cleavage of a pre-mRNA, required for polyadenylation of the 3' end. This cleavage is directed by binding sites near the 3' end of the mRNA and leaves a 3' hydoxyl end which then becomes a target for adenylation.
black	2886	2556	673	0.003756273	1	4	0.001564945	1	4	GO:1902975	BP	mitotic DNA replication initiation	NA
black	2886	2556	674	0.003756273	1	4	0.001564945	1	4	GO:0005639	CC	integral component of nuclear inner membrane	The component of the nuclear inner membrane consisting of the gene products and protein complexes having at least some part of their peptide sequence embedded in the hydrophobic region of the membrane.
black	2886	2556	675	0.003756273	1	4	0.001564945	1	4	GO:0005658	CC	alpha DNA polymerase:primase complex	A complex of four polypeptides, comprising large and small DNA polymerase alpha subunits and two primase subunits, which catalyzes the synthesis of an RNA primer on the lagging strand of replicating DNA; the smaller of the two primase subunits alone can catalyze oligoribonucleotide synthesis.
black	2886	2556	676	0.003756273	1	4	0.001564945	1	4	GO:0008622	CC	epsilon DNA polymerase complex	A heterotetrameric DNA polymerase complex that catalyzes processive DNA synthesis in the absence of PCNA, but is further stimulated in the presence of PCNA. The complex contains a large catalytic subunit and three small subunits, and is best characterized in Saccharomyces, in which the subunits are named Pol2p, Dpb2p, Dpb3p, and Dpb4p. Some evidence suggests that DNA polymerase epsilon is the lea…
black	2886	2556	677	0.003756273	1	4	0.001564945	1	4	GO:0030981	CC	cortical microtubule cytoskeleton	The portion of the microtubule cytoskeleton that lies just beneath the plasma membrane.
black	2886	2556	678	0.003756273	1	4	0.001564945	1	4	GO:0032300	CC	mismatch repair complex	Any complex formed of proteins that act in mismatch repair.
black	2886	2556	679	0.003756273	1	4	0.001564945	1	4	GO:0044611	CC	nuclear pore inner ring	A subcomplex of the nuclear pore complex (NPC) that forms the inner rings of the core scaffold, a lattice-like structure that gives the NPC its shape and strength. In S. cerevisiae, the two inner rings are each composed of Nup192p, Nup188p, Nup170p and Nup157p. In vertebrates, the two inner rings are each composed of Nup205, Nup188 and Nup155. Components are arranged in 8-fold symmetrical 'spokes…
black	2886	2556	680	0.003756273	1	4	0.001564945	1	4	GO:0003923	MF	GPI-anchor transamidase activity	Catalysis of the formation of the linkage between a protein and a glycosylphosphatidylinositol anchor. The reaction probably occurs by subjecting a peptide bond to nucleophilic attack by the amino group of ethanolamine-GPI, transferring the protein from a signal peptide to the GPI anchor.
black	2886	2556	681	0.003756273	1	4	0.001564945	1	4	GO:0004523	MF	RNA-DNA hybrid ribonuclease activity	Catalysis of the endonucleolytic cleavage of RNA in RNA-DNA hybrids to 5'-phosphomonoesters.
black	2886	2556	682	0.003756273	1	4	0.001564945	1	4	GO:0005213	MF	structural constituent of chorion	The action of a molecule that contributes to the structural integrity of a chorion. An example of this is found in Drosophila melanogaster.
black	2886	2556	683	0.003756273	1	4	0.001564945	1	4	GO:0008311	MF	double-stranded DNA 3'-5' exodeoxyribonuclease activity	Catalysis of the sequential cleavage of mononucleotides from a free 3' terminus of a double-stranded DNA molecule.
black	2886	2556	684	0.003756273	1	4	0.001564945	1	4	GO:0017070	MF	U6 snRNA binding	Interacting selectively and non-covalently with the U6 small nuclear RNA (U6 snRNA).
black	2886	2556	685	0.003756273	1	4	0.001564945	1	4	GO:0034511	MF	U3 snoRNA binding	Interacting selectively and non-covalently with U3 small nucleolar RNA.
black	2886	2556	686	0.003756273	1	4	0.001564945	1	4	GO:0034584	MF	piRNA binding	Interacting selectively and non-covalently with a piRNA, a Piwi-associated RNA, a 24- to 30-nucleotide RNA derived from repeat or complex DNA sequence elements and processed by a Dicer-independent mechanism.
black	2886	2556	687	0.003756273	1	4	0.001564945	1	4	GO:0043141	MF	ATP-dependent 5'-3' DNA helicase activity	Catalysis of the reaction: ATP + H2O = ADP + phosphate; drives the unwinding of the DNA helix in the direction 5' to 3'.
black	2886	2556	688	0.003885436	1	16	0.006259781	0.470588235	34	GO:0003727	MF	single-stranded RNA binding	Interacting selectively and non-covalently with single-stranded RNA.
black	2886	2556	689	0.003890994	1	9	0.003521127	0.6	15	GO:0000993	MF	RNA polymerase II complex binding	Interacting selectively and non-covalently with RNA polymerase II core enzyme, a multisubunit eukaryotic nuclear RNA polymerase typically composed of twelve subunits.
black	2886	2556	690	0.003890994	1	9	0.003521127	0.6	15	GO:0043035	MF	chromatin insulator sequence binding	Interacting selectively and non-covalently and stoichiometrically with a chromatin insulator sequence, a DNA sequence that prevents enhancer-mediated activation or repression of transcription.
black	2886	2556	691	0.004002338	1	6	0.002347418	0.75	8	GO:0000712	BP	resolution of meiotic recombination intermediates	The cleavage and rejoining of intermediates, such as Holliday junctions, formed during meiotic recombination to produce two intact molecules in which genetic material has been exchanged.
black	2886	2556	692	0.004002338	1	6	0.002347418	0.75	8	GO:0007319	BP	negative regulation of oskar mRNA translation	Any process that stops, prevents or reduces the rate that oskar mRNAs are effectively translated into protein.
black	2886	2556	693	0.004002338	1	6	0.002347418	0.75	8	GO:0018206	BP	peptidyl-methionine modification	The modification of peptidyl-methionine.
black	2886	2556	694	0.004002338	1	6	0.002347418	0.75	8	GO:0048140	BP	male germ-line cyst encapsulation	Formation of a single follicular epithelium around the germ-line derived cells of a cyst formed in the male gonad.
black	2886	2556	695	0.004002338	1	6	0.002347418	0.75	8	GO:0070816	BP	phosphorylation of RNA polymerase II C-terminal domain	The process of introducing a phosphate group on to an amino acid residue in the C-terminal domain of RNA polymerase II. Typically, this occurs during the transcription cycle and results in production of an RNA polymerase II enzyme where the carboxy-terminal domain (CTD) of the largest subunit is extensively phosphorylated, often referred to as hyperphosphorylated or the II(0) form. Specific types…
black	2886	2556	696	0.004002338	1	6	0.002347418	0.75	8	GO:0000795	CC	synaptonemal complex	A proteinaceous scaffold found between homologous chromosomes during meiosis. It consists of 2 lateral elements and a central element, all running parallel to each other. Transverse filaments connect the lateral elements to the central element.
black	2886	2556	697	0.004002338	1	6	0.002347418	0.75	8	GO:0030681	CC	multimeric ribonuclease P complex	A ribonuclease P complex that generally contains a single RNA molecule and several protein molecules. Examples of this complex are found in Archaeal species.
black	2886	2556	698	0.004002338	1	6	0.002347418	0.75	8	GO:0016423	MF	tRNA (guanine) methyltransferase activity	Catalysis of the reaction: S-adenosyl-L-methionine + tRNA = S-adenosyl-L-homocysteine + tRNA containing methylguanine.
black	2886	2556	699	0.004002338	1	6	0.002347418	0.75	8	GO:0048256	MF	flap endonuclease activity	Catalysis of the cleavage of a flap structure in DNA, but not other DNA structures; processes the ends of Okazaki fragments in lagging strand DNA synthesis.
black	2886	2556	700	0.004069007	1	22	0.008607199	0.423076923	52	GO:0017148	BP	negative regulation of translation	Any process that stops, prevents, or reduces the frequency, rate or extent of the chemical reactions and pathways resulting in the formation of proteins by the translation of mRNA or circRNA.
black	2886	2556	701	0.004238699	1	12	0.004694836	0.52173913	23	GO:0051299	BP	centrosome separation	The process in which duplicated centrosome components move away from each other. The centriole pair within each centrosome becomes part of a separate microtubule organizing center that nucleates a radial array of microtubules called an aster. The two asters move to opposite sides of the nucleus to form the two poles of the mitotic spindle.
black	2886	2556	702	0.004422379	1	66	0.025821596	0.331658291	199	GO:0004842	MF	ubiquitin-protein transferase activity	Catalysis of the transfer of ubiquitin from one protein to another via the reaction X-Ub + Y --> Y-Ub + X, where both X-Ub and Y-Ub are covalent linkages.
black	2886	2556	703	0.004426376	1	5	0.001956182	0.833333333	6	GO:0000335	BP	negative regulation of transposition, DNA-mediated	Any process that stops, prevents, or reduces the frequency, rate or extent of DNA transposition.
black	2886	2556	704	0.004426376	1	5	0.001956182	0.833333333	6	GO:0006273	BP	lagging strand elongation	The synthesis of DNA from a template strand in a net 3' to 5' direction. Lagging strand DNA elongation proceeds by discontinuous synthesis of short stretches of DNA, known as Okazaki fragments, from RNA primers; these fragments are then joined by DNA ligase. Although each segment of nascent DNA is synthesized in the 5' to 3' direction, the overall direction of lagging strand synthesis is 3' to 5'…
black	2886	2556	705	0.004426376	1	5	0.001956182	0.833333333	6	GO:0007147	BP	female meiosis II	The cell cycle process in which the second meiotic division occurs in the female germline.
black	2886	2556	706	0.004426376	1	5	0.001956182	0.833333333	6	GO:0009951	BP	polarity specification of dorsal/ventral axis	Any process resulting in the establishment of polarity along the dorsal/ventral axis.
black	2886	2556	707	0.004426376	1	5	0.001956182	0.833333333	6	GO:0016584	BP	nucleosome positioning	Ordering of successions of nucleosomes into regular arrays so that nucleosomes are positioned at defined distances from one another.
black	2886	2556	708	0.004426376	1	5	0.001956182	0.833333333	6	GO:0017196	BP	N-terminal peptidyl-methionine acetylation	The acetylation of the N-terminal methionine of proteins to form the derivative N-acetyl-L-methionine.
black	2886	2556	709	0.004426376	1	5	0.001956182	0.833333333	6	GO:0018992	BP	germ-line sex determination	The determination of sex and sexual phenotype in an organism's germ line.
black	2886	2556	710	0.004426376	1	5	0.001956182	0.833333333	6	GO:0042795	BP	snRNA transcription by RNA polymerase II	The synthesis of small nuclear RNA (snRNA) from a DNA template by RNA Polymerase II (Pol II), originating at a Pol II promoter.
black	2886	2556	711	0.004426376	1	5	0.001956182	0.833333333	6	GO:0043928	BP	exonucleolytic nuclear-transcribed mRNA catabolic process involved in deadenylation-dependent decay	The chemical reactions and pathways resulting in the breakdown of the transcript body of a nuclear-transcribed mRNA that occurs when the ends are not protected by the 3'-poly(A) tail.
black	2886	2556	712	0.004426376	1	5	0.001956182	0.833333333	6	GO:0045835	BP	negative regulation of meiotic nuclear division	Any process that stops, prevents, or reduces the frequency, rate or extent of meiosis.
black	2886	2556	713	0.004426376	1	5	0.001956182	0.833333333	6	GO:0045948	BP	positive regulation of translational initiation	Any process that activates or increases the frequency, rate or extent of translational initiation.
black	2886	2556	714	0.004426376	1	5	0.001956182	0.833333333	6	GO:0048478	BP	replication fork protection	Any process that prevents the collapse of stalled replication forks.
black	2886	2556	715	0.004426376	1	5	0.001956182	0.833333333	6	GO:0071051	BP	polyadenylation-dependent snoRNA 3'-end processing	Any process involved in forming the mature 3' end of a snoRNA molecule linked to prior polyadenylation of the 3'-end of the precursor snoRNA.
black	2886	2556	716	0.004426376	1	5	0.001956182	0.833333333	6	GO:0000172	CC	ribonuclease MRP complex	A ribonucleoprotein complex that contains an RNA molecule of the snoRNA family, and cleaves the rRNA precursor as part of rRNA transcript processing. It also has other roles: In S. cerevisiae it is involved in cell cycle-regulated degradation of daughter cell-specific mRNAs, while in mammalian cells it also enters the mitochondria and processes RNAs to create RNA primers for DNA replication.
black	2886	2556	717	0.004426376	1	5	0.001956182	0.833333333	6	GO:0032133	CC	chromosome passenger complex	A eukaryotically conserved protein complex that localizes to kinetochores in early mitosis, the spindle mid-zone in anaphase B and to the telophase midbody. It has been proposed that the passenger complex coordinates various events based on its location to different structures during the course of mitosis. Complex members include the BIR-domain-containing protein Survivin, Aurora kinase, INCENP a…
black	2886	2556	718	0.004426376	1	5	0.001956182	0.833333333	6	GO:0032156	CC	septin cytoskeleton	The part of the cytoskeleton (the internal framework of a cell) composed of septins and associated proteins. Includes septin cytoskeleton-associated complexes.
black	2886	2556	719	0.004426376	1	5	0.001956182	0.833333333	6	GO:0044615	CC	nuclear pore nuclear basket	A filamentous, cage-like assembly on the nuclear face of the nuclear pore complex (NPC). In S. cerevisiae, Mlp1p and Mlp2p are two major components of the NPC nuclear basket. In vertebrates, Tpr is a major component.
black	2886	2556	720	0.004426376	1	5	0.001956182	0.833333333	6	GO:0031492	MF	nucleosomal DNA binding	Interacting selectively and non-covalently with the DNA portion of a nucleosome.
black	2886	2556	721	0.004426376	1	5	0.001956182	0.833333333	6	GO:0043142	MF	single-stranded DNA-dependent ATPase activity	Catalysis of the reaction: ATP + H2O = ADP + phosphate; this reaction requires the presence of single-stranded DNA, and it drives another reaction.
black	2886	2556	722	0.004469664	1	36	0.014084507	0.371134021	97	GO:0007405	BP	neuroblast proliferation	The expansion of a neuroblast population by cell division. A neuroblast is any cell that will divide and give rise to a neuron.
black	2886	2556	723	0.004731721	1	13	0.005086072	0.5	26	GO:0006383	BP	transcription by RNA polymerase III	The synthesis of RNA from a DNA template by RNA polymerase III, originating at an RNAP III promoter.
black	2886	2556	724	0.004731721	1	13	0.005086072	0.5	26	GO:0046785	BP	microtubule polymerization	The addition of tubulin heterodimers to one or both ends of a microtubule.
black	2886	2556	725	0.004731721	1	13	0.005086072	0.5	26	GO:1904580	BP	regulation of intracellular mRNA localization	Any process that modulates the frequency, rate or extent of intracellular mRNA localization.
black	2886	2556	726	0.004787745	1	44	0.017214397	0.35483871	124	GO:0015631	MF	tubulin binding	Interacting selectively and non-covalently with monomeric or multimeric forms of tubulin, including microtubules.
black	2886	2556	727	0.005007939	1	10	0.003912363	0.555555556	18	GO:0031507	BP	heterochromatin assembly	The assembly of chromatin into heterochromatin, a compact and highly condensed form that is often, but not always, transcriptionally silent.
black	2886	2556	728	0.005007939	1	10	0.003912363	0.555555556	18	GO:0008320	MF	protein transmembrane transporter activity	Enables the transfer of a protein from one side of a membrane to the other.
black	2886	2556	729	0.005007939	1	10	0.003912363	0.555555556	18	GO:0043175	MF	RNA polymerase core enzyme binding	Interacting selectively and non-covalently with an RNA polymerase core enzyme, containing a specific subunit composition defined as the core enzyme.
black	2886	2556	730	0.005102073	1	14	0.005477308	0.482758621	29	GO:0001046	MF	core promoter sequence-specific DNA binding	Interacting selectively and non-covalently with a sequence of DNA that is part of a core promoter region. The core promoter is composed of the transcription start site and binding sites for the RNA polymerase and the basal transcription machinery. The transcribed region might be described as a gene, cistron, or operon.
black	2886	2556	731	0.005283366	1	8	0.00312989	0.615384615	13	GO:0006998	BP	nuclear envelope organization	A process that is carried out at the cellular level which results in the assembly, arrangement of constituent parts, or disassembly of the nuclear envelope.
black	2886	2556	732	0.005283366	1	8	0.00312989	0.615384615	13	GO:0010458	BP	exit from mitosis	The cell cycle transition where a cell leaves M phase and enters a new G1 phase. M phase is the part of the mitotic cell cycle during which mitosis and cytokinesis take place.
black	2886	2556	733	0.005283366	1	8	0.00312989	0.615384615	13	GO:0004190	MF	aspartic-type endopeptidase activity	Catalysis of the hydrolysis of internal, alpha-peptide bonds in a polypeptide chain by a mechanism in which a water molecule bound by the side chains of aspartic residues at the active center acts as a nucleophile.
black	2886	2556	734	0.005357057	1	22	0.008607199	0.41509434	53	GO:0048103	BP	somatic stem cell division	The self-renewing division of a somatic stem cell, a stem cell that can give rise to cell types of the body other than those of the germ-line.
black	2886	2556	735	0.005364659	1	15	0.005868545	0.46875	32	GO:0007097	BP	nuclear migration	The directed movement of the nucleus to a specific location within a cell.
black	2886	2556	736	0.005659171	1	18	0.007042254	0.43902439	41	GO:0051302	BP	regulation of cell division	Any process that modulates the frequency, rate or extent of the physical partitioning and separation of a cell into daughter cells.
black	2886	2556	737	0.005905148	1	11	0.004303599	0.523809524	21	GO:0030727	BP	germarium-derived female germ-line cyst formation	Formation, in a germarium, of a group of interconnected cells derived from a single female gonial founder cell (a cystoblast). The germarium is the most anterior portion of an insect ovariole. An example of this process is found in Drosophila melanogaster.
black	2886	2556	738	0.005905148	1	11	0.004303599	0.523809524	21	GO:0043967	BP	histone H4 acetylation	The modification of histone H4 by the addition of an acetyl group.
black	2886	2556	739	0.005905148	1	11	0.004303599	0.523809524	21	GO:1904680	MF	peptide transmembrane transporter activity	Enables the transfer of a peptide from one side of a membrane to the other.
black	2886	2556	740	0.005975817	1	55	0.021517997	0.337423313	163	GO:0005759	CC	mitochondrial matrix	The gel-like material, with considerable fine structure, that lies in the matrix space, or lumen, of a mitochondrion. It contains the enzymes of the tricarboxylic acid cycle and, in some organisms, the enzymes concerned with fatty acid oxidation.
black	2886	2556	741	0.006953476	1	9	0.003521127	0.5625	16	GO:0034502	BP	protein localization to chromosome	Any process in which a protein is transported to, or maintained at, a specific location on a chromosome.
black	2886	2556	742	0.006953476	1	9	0.003521127	0.5625	16	GO:0043487	BP	regulation of RNA stability	Any process that modulates the propensity of RNA molecules to degradation. Includes processes that both stabilize and destabilize RNAs.
black	2886	2556	743	0.006953476	1	9	0.003521127	0.5625	16	GO:0045840	BP	positive regulation of mitotic nuclear division	Any process that activates or increases the frequency, rate or extent of mitosis.
black	2886	2556	744	0.007126004	1	7	0.002738654	0.636363636	11	GO:0006301	BP	postreplication repair	The conversion of DNA-damage induced single-stranded gaps into large molecular weight DNA after replication. Includes pathways that remove replication-blocking lesions in conjunction with DNA replication.
black	2886	2556	745	0.007126004	1	7	0.002738654	0.636363636	11	GO:0007064	BP	mitotic sister chromatid cohesion	The cell cycle process in which the sister chromatids of a replicated chromosome are joined along the entire length of the chromosome, from their formation in S phase through metaphase during a mitotic cell cycle. This cohesion cycle is critical for high fidelity chromosome transmission.
black	2886	2556	746	0.007126004	1	7	0.002738654	0.636363636	11	GO:0007096	BP	regulation of exit from mitosis	Any process involved in the progression from anaphase/telophase to G1 that is associated with a conversion from high to low mitotic CDK activity.
black	2886	2556	747	0.007126004	1	7	0.002738654	0.636363636	11	GO:0007100	BP	mitotic centrosome separation	Separation of duplicated centrosome components at the beginning of mitosis. The centriole pair within each centrosome becomes part of a separate microtubule organizing center that nucleates a radial array of microtubules called an aster. The two asters move to opposite sides of the nucleus to form the two poles of the mitotic spindle.
black	2886	2556	748	0.007126004	1	7	0.002738654	0.636363636	11	GO:0035041	BP	sperm chromatin decondensation	Unwinding of the condensed nuclear chromatin of an inactive sperm nucleus.
black	2886	2556	749	0.007126004	1	7	0.002738654	0.636363636	11	GO:0042766	BP	nucleosome mobilization	The movement of nucleosomes along a DNA fragment.
black	2886	2556	750	0.007126004	1	7	0.002738654	0.636363636	11	GO:0051231	BP	spindle elongation	The cell cycle process in which the distance is lengthened between poles of the spindle.
black	2886	2556	751	0.007126004	1	7	0.002738654	0.636363636	11	GO:1900153	BP	positive regulation of nuclear-transcribed mRNA catabolic process, deadenylation-dependent decay	NA
black	2886	2556	752	0.007126004	1	7	0.002738654	0.636363636	11	GO:0008409	MF	5'-3' exonuclease activity	Catalysis of the hydrolysis of ester linkages within nucleic acids by removing nucleotide residues from the 5' end.
black	2886	2556	753	0.007169654	1	27	0.01056338	0.385714286	70	GO:0048024	BP	regulation of mRNA splicing, via spliceosome	Any process that modulates the frequency, rate or extent of mRNA splicing via a spliceosomal mechanism.
black	2886	2556	754	0.007179282	1	21	0.008215962	0.411764706	51	GO:0016333	BP	morphogenesis of follicular epithelium	The process in which the anatomical structures of a follicular epithelium are generated and organized.
black	2886	2556	755	0.007179282	1	21	0.008215962	0.411764706	51	GO:0005762	CC	mitochondrial large ribosomal subunit	The larger of the two subunits of a mitochondrial ribosome. Two sites on the ribosomal large subunit are involved in translation: the aminoacyl site (A site) and peptidyl site (P site).
black	2886	2556	756	0.007579693	1	30	0.011737089	0.375	80	GO:0050684	BP	regulation of mRNA processing	Any process that modulates the frequency, rate or extent of mRNA processing, those processes involved in the conversion of a primary mRNA transcript into a mature mRNA prior to its translation into polypeptide.
black	2886	2556	757	0.008249912	1	10	0.003912363	0.526315789	19	GO:0008103	BP	oocyte microtubule cytoskeleton polarization	Establishment and maintenance of a specific axis of polarity of the oocyte microtubule network. The axis is set so that the minus and plus ends of the microtubules of the mid stage oocyte are positioned along the anterior cortex and at the posterior pole, respectively. An example of this is found in Drosophila melanogaster.
black	2886	2556	758	0.008249912	1	10	0.003912363	0.526315789	19	GO:0016126	BP	sterol biosynthetic process	The chemical reactions and pathways resulting in the formation of sterols, steroids with one or more hydroxyl groups and a hydrocarbon side-chain in the molecule.
black	2886	2556	759	0.008249912	1	10	0.003912363	0.526315789	19	GO:0000175	MF	3'-5'-exoribonuclease activity	Catalysis of the sequential cleavage of mononucleotides from a free 3' terminus of an RNA molecule.
black	2886	2556	760	0.008560624	1	40	0.015649452	0.350877193	114	GO:0072089	BP	stem cell proliferation	The multiplication or reproduction of stem cells, resulting in the expansion of a stem cell population. A stem cell is a cell that retains the ability to divide and proliferate throughout life to provide progenitor cells that can differentiate into specialized cells.
black	2886	2556	761	0.008939245	1	127	0.049687011	0.298122066	426	GO:0045893	BP	positive regulation of transcription, DNA-templated	Any process that activates or increases the frequency, rate or extent of cellular DNA-templated transcription.
black	2886	2556	762	0.009200288	1	11	0.004303599	0.5	22	GO:0004529	MF	exodeoxyribonuclease activity	Catalysis of the sequential cleavage of mononucleotides from a free 5' or 3' terminus of a DNA molecule.
black	2886	2556	763	0.009200288	1	11	0.004303599	0.5	22	GO:0005048	MF	signal sequence binding	Interacting selectively and non-covalently with a signal sequence, a specific peptide sequence found on protein precursors or mature proteins that dictates where the mature protein is localized.
black	2886	2556	764	0.009286242	1	21	0.008215962	0.403846154	52	GO:0046474	BP	glycerophospholipid biosynthetic process	The chemical reactions and pathways resulting in the formation of glycerophospholipids, any derivative of glycerophosphate that contains at least one O-acyl, O-alkyl, or O-alkenyl group attached to the glycerol residue.
black	2886	2556	765	0.009491291	1	6	0.002347418	0.666666667	9	GO:0001731	BP	formation of translation preinitiation complex	The joining of the small ribosomal subunit, ternary complex, and mRNA.
black	2886	2556	766	0.009491291	1	6	0.002347418	0.666666667	9	GO:0006312	BP	mitotic recombination	The exchange, reciprocal or nonreciprocal, of genetic material between one DNA molecule and a homologous region of DNA that occurs during mitotic cell cycles.
black	2886	2556	767	0.009491291	1	6	0.002347418	0.666666667	9	GO:0006336	BP	DNA replication-independent nucleosome assembly	The formation of nucleosomes outside the context of DNA replication.
black	2886	2556	768	0.009491291	1	6	0.002347418	0.666666667	9	GO:0006353	BP	DNA-templated transcription, termination	The cellular process that completes DNA-templated transcription; the formation of phosphodiester bonds ceases, the RNA-DNA hybrid dissociates, and RNA polymerase releases the DNA.
black	2886	2556	769	0.009491291	1	6	0.002347418	0.666666667	9	GO:0040020	BP	regulation of meiotic nuclear division	Any process that modulates the frequency, rate or extent of meiotic nuclear division, the process in which the nucleus of a diploid cell divides twice forming four haploid cells, one or more of which usually function as gametes.
black	2886	2556	770	0.009491291	1	6	0.002347418	0.666666667	9	GO:0042790	BP	nucleolar large rRNA transcription by RNA polymerase I	The synthesis of the large ribosomal RNA (rRNA) transcript which encodes several rRNAs, e.g. in mammals 28S, 18S and 5.8S, from a nuclear DNA template transcribed by RNA polymerase I.
black	2886	2556	771	0.009491291	1	6	0.002347418	0.666666667	9	GO:0051781	BP	positive regulation of cell division	Any process that activates or increases the frequency, rate or extent of cell division.
black	2886	2556	772	0.009491291	1	6	0.002347418	0.666666667	9	GO:2000779	BP	regulation of double-strand break repair	Any process that modulates the frequency, rate or extent of double-strand break repair.
black	2886	2556	773	0.009491291	1	6	0.002347418	0.666666667	9	GO:0000145	CC	exocyst	A protein complex peripherally associated with the plasma membrane that determines where vesicles dock and fuse. At least eight complex components are conserved between yeast and mammals.
black	2886	2556	774	0.009491291	1	6	0.002347418	0.666666667	9	GO:0070775	CC	H3 histone acetyltransferase complex	A multisubunit complex that catalyzes the acetylation of histone H3.
black	2886	2556	775	0.009491291	1	6	0.002347418	0.666666667	9	GO:0016889	MF	endodeoxyribonuclease activity, producing 3'-phosphomonoesters	Catalysis of the hydrolysis of ester linkages within deoxyribonucleic acids by creating internal breaks to yield 3'-phosphomonoesters.
black	2886	2556	776	0.009610649	1	20	0.007824726	0.408163265	49	GO:0008276	MF	protein methyltransferase activity	Catalysis of the transfer of a methyl group (CH3-) to a protein.
black	2886	2556	777	0.009671009	1	8	0.00312989	0.571428571	14	GO:0010847	BP	regulation of chromatin assembly	Any process the modulates the frequency, rate or extent of chromatin assembly. Chromatin assembly is the assembly of DNA, histone proteins, and other associated proteins into chromatin structure, beginning with the formation of the basic unit, the nucleosome, followed by organization of the nucleosomes into higher order structures, ultimately giving rise to a complex organization of specific doma…
black	2886	2556	778	0.009671009	1	8	0.00312989	0.571428571	14	GO:0030237	BP	female sex determination	The specification of female sex of an individual organism.
black	2886	2556	779	0.009671009	1	8	0.00312989	0.571428571	14	GO:0030422	BP	production of siRNA involved in RNA interference	Cleavage of double-stranded RNA to form small interfering RNA molecules (siRNAs) of 21-23 nucleotides, in the context of RNA interference.
black	2886	2556	780	0.009671009	1	8	0.00312989	0.571428571	14	GO:0030720	BP	oocyte localization involved in germarium-derived egg chamber formation	Directed movement of the oocyte, following its specification, from its original central position in the cyst to a posterior position relative to the nurse cells of the egg chamber, and its maintenance in this posterior location. This is the first sign of anterior-posterior asymmetry in the developing egg chamber.
black	2886	2556	781	0.009671009	1	8	0.00312989	0.571428571	14	GO:0030725	BP	germline ring canal formation	Assembly of the cytoplasmic bridges between developing spermatogonial or oogonial cysts.
black	2886	2556	782	0.009671009	1	8	0.00312989	0.571428571	14	GO:0031936	BP	negative regulation of chromatin silencing	Any process that stops, prevents, or reduces the frequency, rate or extent of chromatin silencing.
black	2886	2556	783	0.009671009	1	8	0.00312989	0.571428571	14	GO:0035065	BP	regulation of histone acetylation	Any process that modulates the frequency, rate or extent of the addition of an acetyl group to a histone protein.
black	2886	2556	784	0.009671009	1	8	0.00312989	0.571428571	14	GO:0043488	BP	regulation of mRNA stability	Any process that modulates the propensity of mRNA molecules to degradation. Includes processes that both stabilize and destabilize mRNAs.
black	2886	2556	785	0.009671009	1	8	0.00312989	0.571428571	14	GO:0015450	MF	P-P-bond-hydrolysis-driven protein transmembrane transporter activity	Primary active carrier-mediated transport of a protein across a membrane, driven by the hydrolysis of the diphosphate bond of inorganic pyrophosphate, ATP, or another nucleoside triphosphate. The transport protein may or may not be transiently phosphorylated, but the substrate is not phosphorylated.
blue	1679	1248	1	6.40E-33	5.43E-29	167	0.133814103	0.307550645	543	GO:0042995	CC	cell projection	A prolongation or process extending from a cell, e.g. a flagellum or axon.
blue	1679	1248	2	4.35E-31	3.69E-27	267	0.213942308	0.236912156	1127	GO:0005886	CC	plasma membrane	The membrane surrounding a cell that separates the cell from its external environment. It consists of a phospholipid bilayer and associated proteins.
blue	1679	1248	3	7.94E-28	6.74E-24	143	0.114583333	0.305555556	468	GO:0050877	BP	nervous system process	A organ system process carried out by any of the organs or tissues of neurological system.
blue	1679	1248	4	3.98E-27	3.37E-23	135	0.108173077	0.311059908	434	GO:0005887	CC	integral component of plasma membrane	The component of the plasma membrane consisting of the gene products and protein complexes having at least some part of their peptide sequence embedded in the hydrophobic region of the membrane.
blue	1679	1248	5	9.68E-27	8.22E-23	123	0.098557692	0.325396825	378	GO:0043005	CC	neuron projection	A prolongation or process extending from a nerve cell, e.g. an axon or dendrite.
blue	1679	1248	6	1.05E-26	8.95E-23	137	0.109775641	0.305803571	448	GO:0031226	CC	intrinsic component of plasma membrane	The component of the plasma membrane consisting of the gene products and protein complexes having either part of their peptide sequence embedded in the hydrophobic region of the membrane or some other covalently attached group such as a GPI anchor that is similarly embedded in the membrane.
blue	1679	1248	7	1.12E-25	9.51E-22	276	0.221153846	0.21749409	1269	GO:0071944	CC	cell periphery	The part of a cell encompassing the cell cortex, the plasma membrane, and any external encapsulating structures.
blue	1679	1248	8	3.04E-24	2.58E-20	270	0.216346154	0.214968153	1256	GO:0031224	CC	intrinsic component of membrane	The component of a membrane consisting of the gene products having some covalently attached portion, for example part of a peptide sequence or some other covalently attached group such as a GPI anchor, which spans or is embedded in one or both leaflets of the membrane.
blue	1679	1248	9	5.46E-24	4.63E-20	266	0.213141026	0.215384615	1235	GO:0016021	CC	integral component of membrane	The component of a membrane consisting of the gene products and protein complexes having at least some part of their peptide sequence embedded in the hydrophobic region of the membrane.
blue	1679	1248	10	5.68E-23	4.82E-19	97	0.077724359	0.341549296	284	GO:0004888	MF	transmembrane signaling receptor activity	Combining with an extracellular or intracellular signal and transmitting the signal from one side of the membrane to the other to initiate a change in cell activity or state as part of signal transduction.
blue	1679	1248	11	1.03E-21	8.70E-18	108	0.086538462	0.310344828	348	GO:0038023	MF	signaling receptor activity	Receiving a signal and transmitting it in the cell to initiate a change in cell activity. A signal is a physical entity or change in state that is used to transfer information in order to trigger a response.
blue	1679	1248	12	3.82E-20	3.24E-16	419	0.335737179	0.176793249	2370	GO:0016020	CC	membrane	A lipid bilayer along with all the proteins and protein complexes embedded in it an attached to it.
blue	1679	1248	13	3.84E-18	3.26E-14	38	0.030448718	0.558823529	68	GO:0030594	MF	neurotransmitter receptor activity	Combining with a neurotransmitter and transmitting the signal to initiate a change in cell activity.
blue	1679	1248	14	1.03E-15	8.76E-12	84	0.067307692	0.295774648	284	GO:0007268	BP	chemical synaptic transmission	The vesicular release of classical neurotransmitter molecules from a presynapse, across a chemical synapse, the subsequent activation of neurotransmitter receptors at the postsynapse of a target cell (neuron, muscle, or secretory cell) and the effects of this activation on the postsynaptic membrane potential and ionic composition of the postsynaptic cytosol. This process encompasses both spontane…
blue	1679	1248	15	1.63E-15	1.38E-11	84	0.067307692	0.293706294	286	GO:0099536	BP	synaptic signaling	Cell-cell signaling to, from or or within a synapse.
blue	1679	1248	16	7.15E-15	6.07E-11	67	0.053685897	0.323671498	207	GO:0007186	BP	G protein-coupled receptor signaling pathway	A series of molecular signals that proceeds with an activated receptor promoting the exchange of GDP for GTP on the alpha-subunit of an associated heterotrimeric G-protein complex. The GTP-bound activated alpha-G-protein then dissociates from the beta- and gamma-subunits to further transmit the signal within the cell. The pathway begins with receptor-ligand interaction, or for basal GPCR signalin…
blue	1679	1248	17	7.20E-15	6.11E-11	283	0.226762821	0.18305304	1546	GO:0023052	BP	signaling	The entirety of a process in which information is transmitted within a biological system. This process begins with an active signal and ends when a cellular response has been triggered.
blue	1679	1248	18	1.42E-14	1.20E-10	46	0.036858974	0.403508772	114	GO:0005929	CC	cilium	A specialized eukaryotic organelle that consists of a filiform extrusion of the cell surface and of some cytoplasmic parts. Each cilium is largely bounded by an extrusion of the cytoplasmic (plasma) membrane, and contains a regular longitudinal array of microtubules, anchored to a basal body.
blue	1679	1248	19	2.24E-14	1.90E-10	45	0.036057692	0.405405405	111	GO:0004930	MF	G protein-coupled receptor activity	Combining with an extracellular signal and transmitting the signal across the membrane by activating an associated G-protein; promotes the exchange of GDP for GTP on the alpha subunit of a heterotrimeric G-protein complex.
blue	1679	1248	20	6.08E-14	5.16E-10	61	0.048878205	0.327956989	186	GO:0005216	MF	ion channel activity	Enables the facilitated diffusion of an ion (by an energy-independent process) by passage through a transmembrane aqueous pore or channel without evidence for a carrier-mediated mechanism. May be either selective (it enables passage of a specific ion only) or non-selective (it enables passage of two or more ions of same charge but different size).
blue	1679	1248	21	6.69E-14	5.68E-10	63	0.050480769	0.321428571	196	GO:0015267	MF	channel activity	Enables the energy-independent facilitated diffusion, mediated by passage of a solute through a transmembrane aqueous pore or channel. Stereospecificity is not exhibited but this transport may be specific for a particular molecular species or class of molecules.
blue	1679	1248	22	6.81E-14	5.77E-10	51	0.040865385	0.364285714	140	GO:0005261	MF	cation channel activity	Enables the energy-independent passage of cations across a lipid bilayer down a concentration gradient.
blue	1679	1248	23	7.06E-14	5.99E-10	285	0.228365385	0.179584121	1587	GO:0007154	BP	cell communication	Any process that mediates interactions between a cell and its surroundings. Encompasses interactions such as signaling or attachment between one cell and another cell, between a cell and an extracellular matrix, or between a cell and any other aspect of its environment.
blue	1679	1248	24	8.48E-14	7.19E-10	37	0.029647436	0.451219512	82	GO:0042391	BP	regulation of membrane potential	Any process that modulates the establishment or extent of a membrane potential, the electric potential existing across any membrane arising from charges in the membrane itself and from the charges present in the media on either side of the membrane.
blue	1679	1248	25	1.43E-13	1.22E-09	77	0.061698718	0.285185185	270	GO:0045202	CC	synapse	The junction between a nerve fiber of one neuron and another neuron, muscle fiber or glial cell. As the nerve fiber approaches the synapse it enlarges into a specialized structure, the presynaptic nerve ending, which contains mitochondria and synaptic vesicles. At the tip of the nerve ending is the presynaptic membrane; facing it, and separated from it by a minute cleft (the synaptic cleft) is a …
blue	1679	1248	26	2.19E-13	1.86E-09	39	0.03125	0.423913043	92	GO:1902495	CC	transmembrane transporter complex	NA
blue	1679	1248	27	6.19E-13	5.25E-09	59	0.047275641	0.318918919	185	GO:0007606	BP	sensory perception of chemical stimulus	The series of events required for an organism to receive a sensory chemical stimulus, convert it to a molecular signal, and recognize and characterize the signal. This is a neurological process.
blue	1679	1248	28	1.08E-12	9.12E-09	62	0.049679487	0.306930693	202	GO:0030424	CC	axon	The long process of a neuron that conducts nerve impulses, usually away from the cell body to the terminals and varicosities, which are sites of storage and release of neurotransmitter.
blue	1679	1248	29	2.81E-12	2.38E-08	105	0.084134615	0.237020316	443	GO:0006811	BP	ion transport	The directed movement of charged atoms or small charged molecules into, out of or within a cell, or between cells, by means of some agent such as a transporter or pore.
blue	1679	1248	30	9.57E-12	8.12E-08	40	0.032051282	0.377358491	106	GO:0043025	CC	neuronal cell body	The portion of a neuron that includes the nucleus, but excludes cell projections such as axons and dendrites.
blue	1679	1248	31	1.41E-11	1.20E-07	42	0.033653846	0.362068966	116	GO:0044297	CC	cell body	The portion of a cell bearing surface projections such as axons, dendrites, cilia, or flagella that includes the nucleus, but excludes all cell projections.
blue	1679	1248	32	4.03E-11	3.42E-07	75	0.060096154	0.260416667	288	GO:0006812	BP	cation transport	The directed movement of cations, atoms or small molecules with a net positive charge, into, out of or within a cell, or between cells, by means of some agent such as a transporter or pore.
blue	1679	1248	33	4.86E-11	4.13E-07	104	0.083333333	0.227571116	457	GO:0007267	BP	cell-cell signaling	Any process that mediates the transfer of information from one cell to another. This process includes signal transduction in the receiving cell and, where applicable, release of a ligand and any processes that actively facilitate its transport and presentation to the receiving cell. Examples include signaling via soluble ligands, via cell adhesion molecules and via gap junctions.
blue	1679	1248	34	7.01E-11	5.95E-07	16	0.012820513	0.727272727	22	GO:0008227	MF	G protein-coupled amine receptor activity	Combining with an extracellular amine and transmitting the signal across the membrane by activating an associated G-protein; promotes the exchange of GDP for GTP on the alpha subunit of a heterotrimeric G-protein complex.
blue	1679	1248	35	6.52E-10	5.54E-06	73	0.05849359	0.249146758	293	GO:0022890	MF	inorganic cation transmembrane transporter activity	Enables the transfer of inorganic cations from one side of a membrane to the other. Inorganic cations are atoms or small molecules with a positive charge that do not contain carbon in covalent linkage.
blue	1679	1248	36	1.35E-09	1.15E-05	75	0.060096154	0.242718447	309	GO:0008324	MF	cation transmembrane transporter activity	Enables the transfer of cation from one side of a membrane to the other.
blue	1679	1248	37	1.40E-09	1.19E-05	64	0.051282051	0.259109312	247	GO:0034220	BP	ion transmembrane transport	A process in which an ion is transported across a membrane.
blue	1679	1248	38	5.10E-09	4.33E-05	44	0.03525641	0.299319728	147	GO:0030425	CC	dendrite	A neuron projection that has a short, tapering, morphology. Dendrites receive and integrate signals from other neurons or from sensory stimuli, and conduct nerve impulses towards the axon or the cell body. In most neurons, the impulse is conveyed from dendrites to axon via the cell body, but in some types of unipolar neuron, the impulse does not travel via the cell body.
blue	1679	1248	39	6.23E-09	5.29E-05	27	0.021634615	0.397058824	68	GO:0032589	CC	neuron projection membrane	The portion of the plasma membrane surrounding a neuron projection.
blue	1679	1248	40	6.49E-09	5.51E-05	40	0.032051282	0.3125	128	GO:0007618	BP	mating	The pairwise union of individuals for the purpose of sexual reproduction, ultimately resulting in the formation of zygotes.
blue	1679	1248	41	7.25E-09	6.16E-05	70	0.056089744	0.240549828	291	GO:0050808	BP	synapse organization	A process that is carried out at the cellular level which results in the assembly, arrangement of constituent parts, or disassembly of a synapse, the junction between a neuron and a target (neuron, muscle, or secretory cell).
blue	1679	1248	42	1.04E-08	8.87E-05	227	0.181891026	0.16991018	1336	GO:0007165	BP	signal transduction	The cellular process in which a signal is conveyed to trigger a change in the activity or state of a cell. Signal transduction begins with reception of a signal (e.g. a ligand binding to a receptor or receptor activation by a stimulus such as light), or for signal transduction in the absence of ligand, signal-withdrawal or the activity of a constitutively active receptor. Signal transduction ends…
blue	1679	1248	43	1.33E-08	0.000112913	38	0.030448718	0.314049587	121	GO:0007617	BP	mating behavior	The behavioral interactions between organisms for the purpose of mating, or sexual reproduction resulting in the formation of zygotes.
blue	1679	1248	44	1.42E-08	0.000120612	31	0.024839744	0.352272727	88	GO:0007619	BP	courtship behavior	The behavioral interactions between organisms for the purpose of attracting sexual partners.
blue	1679	1248	45	1.68E-08	0.000142886	22	0.017628205	0.44	50	GO:0005230	MF	extracellular ligand-gated ion channel activity	Enables the transmembrane transfer of an ion by a channel that opens when a specific extracellular ligand has been bound by the channel complex or one of its constituent parts.
blue	1679	1248	46	2.53E-08	0.000214927	43	0.034455128	0.288590604	149	GO:0098793	CC	presynapse	The part of a synapse that is part of the presynaptic cell.
blue	1679	1248	47	2.63E-08	0.000222818	22	0.017628205	0.431372549	51	GO:0006813	BP	potassium ion transport	The directed movement of potassium ions (K+) into, out of or within a cell, or between cells, by means of some agent such as a transporter or pore.
blue	1679	1248	48	2.68E-08	0.000227679	49	0.039262821	0.270718232	181	GO:0046873	MF	metal ion transmembrane transporter activity	Enables the transfer of metal ions from one side of a membrane to the other.
blue	1679	1248	49	2.74E-08	0.0002323	29	0.023237179	0.358024691	81	GO:0060179	BP	male mating behavior	The specific behavior of a male organism that is associated with reproduction.
blue	1679	1248	50	2.77E-08	0.00023526	16	0.012820513	0.551724138	29	GO:0022843	MF	voltage-gated cation channel activity	Enables the transmembrane transfer of a cation by a voltage-gated channel. A cation is a positively charged ion. A voltage-gated channel is a channel whose open state is dependent on the voltage across the membrane in which it is embedded.
blue	1679	1248	51	3.23E-08	0.000274219	92	0.073717949	0.211494253	435	GO:0015075	MF	ion transmembrane transporter activity	Enables the transfer of an ion from one side of a membrane to the other.
blue	1679	1248	52	3.90E-08	0.000330746	23	0.018429487	0.410714286	56	GO:0034703	CC	cation channel complex	An ion channel complex through which cations pass.
blue	1679	1248	53	4.44E-08	0.000376931	28	0.022435897	0.358974359	78	GO:0050954	BP	sensory perception of mechanical stimulus	The series of events required for an organism to receive a sensory mechanical stimulus, convert it to a molecular signal, and recognize and characterize the signal. This is a neurological process.
blue	1679	1248	54	4.81E-08	0.000408055	9	0.007211538	0.9	10	GO:0015844	BP	monoamine transport	The directed movement of monoamines, organic compounds that contain one amino group that is connected to an aromatic ring by an ethylene group (-CH2-CH2-), into, out of or within a cell, or between cells, by means of some agent such as a transporter or pore.
blue	1679	1248	55	5.05E-08	0.000428664	125	0.100160256	0.191717791	652	GO:0030030	BP	cell projection organization	A process that is carried out at the cellular level which results in the assembly, arrangement of constituent parts, or disassembly of a prolongation or process extending from a cell, e.g. a flagellum or axon.
blue	1679	1248	56	5.20E-08	0.000441626	27	0.021634615	0.364864865	74	GO:0008049	BP	male courtship behavior	The behavior of a male, for the purpose of attracting a sexual partner. An example of this process is found in Drosophila melanogaster.
blue	1679	1248	57	5.45E-08	0.000462117	40	0.032051282	0.291970803	137	GO:0019098	BP	reproductive behavior	The specific behavior of an organism that is associated with reproduction.
blue	1679	1248	58	9.28E-08	0.000787546	19	0.015224359	0.452380952	42	GO:0071805	BP	potassium ion transmembrane transport	A process in which a potassium ion is transported from one side of a membrane to the other.
blue	1679	1248	59	1.08E-07	0.000918702	31	0.024839744	0.326315789	95	GO:0060271	BP	cilium assembly	The assembly of a cilium, a specialized eukaryotic organelle that consists of a filiform extrusion of the cell surface. Each cilium is bounded by an extrusion of the cytoplasmic membrane, and contains a regular longitudinal array of microtubules, anchored basally in a centriole.
blue	1679	1248	60	1.33E-07	0.001129968	77	0.061698718	0.217514124	354	GO:0042330	BP	taxis	The directed movement of a motile cell or organism in response to an external stimulus.
blue	1679	1248	61	1.57E-07	0.001332296	24	0.019230769	0.375	64	GO:0007605	BP	sensory perception of sound	The series of events required for an organism to receive an auditory stimulus, convert it to a molecular signal, and recognize and characterize the signal. Sonic stimuli are detected in the form of vibrations and are processed to form a sound.
blue	1679	1248	62	3.15E-07	0.002676361	21	0.016826923	0.396226415	53	GO:0007187	BP	G protein-coupled receptor signaling pathway, coupled to cyclic nucleotide second messenger	The series of molecular signals generated as a consequence of a G protein-coupled receptor binding to its physiological ligand, where the pathway proceeds with activation or inhibition of a nucleotide cyclase activity and a subsequent change in the concentration of a cyclic nucleotide.
blue	1679	1248	63	3.30E-07	0.002801195	27	0.021634615	0.3375	80	GO:0015276	MF	ligand-gated ion channel activity	Enables the transmembrane transfer of an ion by a channel that opens when a specific ligand has been bound by the channel complex or one of its constituent parts.
blue	1679	1248	64	3.60E-07	0.003058405	8	0.006410256	0.888888889	9	GO:0015872	BP	dopamine transport	The directed movement of dopamine into, out of or within a cell, or between cells, by means of some agent such as a transporter or pore. Dopamine is a catecholamine neurotransmitter and a metabolic precursor of noradrenaline and adrenaline.
blue	1679	1248	65	4.39E-07	0.003724171	27	0.021634615	0.333333333	81	GO:0099503	CC	secretory vesicle	A cytoplasmic, membrane bound vesicle that is capable of fusing to the plasma membrane to release its contents into the extracellular space.
blue	1679	1248	66	4.61E-07	0.003913373	12	0.009615385	0.6	20	GO:1904315	MF	transmitter-gated ion channel activity involved in regulation of postsynaptic membrane potential	NA
blue	1679	1248	67	5.02E-07	0.004260671	20	0.016025641	0.4	50	GO:0007188	BP	adenylate cyclase-modulating G protein-coupled receptor signaling pathway	The series of molecular signals generated as a consequence of a G protein-coupled receptor binding to its physiological ligand, where the pathway proceeds through activation or inhibition of adenylyl cyclase activity and a subsequent change in the concentration of cyclic AMP (cAMP).
blue	1679	1248	68	5.40E-07	0.004580966	17	0.013621795	0.447368421	38	GO:0005267	MF	potassium channel activity	Enables the facilitated diffusion of a potassium ion (by an energy-independent process) involving passage through a transmembrane aqueous pore or channel without evidence for a carrier-mediated mechanism.
blue	1679	1248	69	5.77E-07	0.004897112	22	0.017628205	0.372881356	59	GO:0019935	BP	cyclic-nucleotide-mediated signaling	Any intracellular signal transduction in which the signal is passed on within the cell via a cyclic nucleotide. Includes production or release of the cyclic nucleotide, and downstream effectors that further transmit the signal within the cell.
blue	1679	1248	70	8.92E-07	0.007568571	35	0.028044872	0.282258065	124	GO:0098609	BP	cell-cell adhesion	The attachment of one cell to another cell via adhesion molecules.
blue	1679	1248	71	9.09E-07	0.007710204	50	0.040064103	0.241545894	207	GO:0007155	BP	cell adhesion	The attachment of a cell, either to another cell or to an underlying substrate such as the extracellular matrix, via cell adhesion molecules.
blue	1679	1248	72	1.03E-06	0.008708586	41	0.032852564	0.261146497	157	GO:0007611	BP	learning or memory	The acquisition and processing of information and/or the storage and retrieval of this information over time.
blue	1679	1248	73	1.10E-06	0.009312532	11	0.008814103	0.611111111	18	GO:0007271	BP	synaptic transmission, cholinergic	The vesicular release of acetylcholine from a presynapse, across a chemical synapse, the subsequent activation of dopamine receptors at the postsynapse of a target cell (neuron, muscle, or secretory cell) and the effects of this activation on the postsynaptic membrane potential and ionic composition of the postsynaptic cytosol. This process encompasses both spontaneous and evoked release of neuro…
blue	1679	1248	74	1.16E-06	0.009820057	34	0.02724359	0.283333333	120	GO:0050804	BP	modulation of chemical synaptic transmission	Any process that modulates the frequency or amplitude of synaptic transmission, the process of communication from a neuron to a target (neuron, muscle, or secretory cell) across a synapse. Amplitude, in this case, refers to the change in postsynaptic membrane potential due to a single instance of synaptic transmission.
blue	1679	1248	75	1.30E-06	0.010998208	31	0.024839744	0.295238095	105	GO:0044782	BP	cilium organization	A process that is carried out at the cellular level which results in the assembly, arrangement of constituent parts, or disassembly of a cilium, a specialized eukaryotic organelle that consists of a filiform extrusion of the cell surface. Each cilium is bounded by an extrusion of the cytoplasmic membrane, and contains a regular longitudinal array of microtubules, anchored basally in a centriole.
blue	1679	1248	76	1.61E-06	0.013659804	8	0.006410256	0.8	10	GO:0005892	CC	acetylcholine-gated channel complex	A homo- or hetero-pentameric protein complex that forms a transmembrane channel through which ions may pass in response to acetylcholine binding.
blue	1679	1248	77	1.61E-06	0.013659804	8	0.006410256	0.8	10	GO:0022848	MF	acetylcholine-gated cation-selective channel activity	Selectively enables the transmembrane transfer of a cation by a channel that opens upon binding acetylcholine.
blue	1679	1248	78	2.21E-06	0.018755994	45	0.036057692	0.244565217	184	GO:0030001	BP	metal ion transport	The directed movement of metal ions, any metal ion with an electric charge, into, out of or within a cell, or between cells, by means of some agent such as a transporter or pore.
blue	1679	1248	79	2.35E-06	0.019942903	43	0.034455128	0.248554913	173	GO:0098655	BP	cation transmembrane transport	The process in which a cation is transported across a membrane.
blue	1679	1248	80	2.51E-06	0.021333191	24	0.019230769	0.328767123	73	GO:0008045	BP	motor neuron axon guidance	The process in which the migration of an axon growth cone of a motor neuron is directed to a specific target site in response to a combination of attractive and repulsive cues.
blue	1679	1248	81	2.84E-06	0.024105937	22	0.017628205	0.34375	64	GO:0097060	CC	synaptic membrane	A specialized area of membrane on either the presynaptic or the postsynaptic side of a synapse, the junction between a nerve fiber of one neuron and another neuron or muscle fiber or glial cell.
blue	1679	1248	82	2.95E-06	0.025021285	60	0.048076923	0.218181818	275	GO:0007411	BP	axon guidance	The chemotaxis process that directs the migration of an axon growth cone to a specific target site in response to a combination of attractive and repulsive cues.
blue	1679	1248	83	3.29E-06	0.027946821	36	0.028846154	0.264705882	136	GO:0006836	BP	neurotransmitter transport	The directed movement of a neurotransmitter into, out of or within a cell, or between cells, by means of some agent such as a transporter or pore. Neurotransmitters are any chemical substance that is capable of transmitting (or inhibiting the transmission of) a nerve impulse from a neuron to another cell.
blue	1679	1248	84	4.21E-06	0.035696145	29	0.023237179	0.29	100	GO:0007635	BP	chemosensory behavior	Behavior that is dependent upon the sensation of chemicals.
blue	1679	1248	85	4.34E-06	0.036787943	13	0.010416667	0.481481481	27	GO:0048786	CC	presynaptic active zone	A specialized region of the plasma membrane and cell cortex of a presynaptic neuron; encompasses a region of the plasma membrane where synaptic vesicles dock and fuse, and a specialized cortical cytoskeletal matrix.
blue	1679	1248	86	4.34E-06	0.036818304	28	0.022435897	0.294736842	95	GO:0031252	CC	cell leading edge	The area of a motile cell closest to the direction of movement.
blue	1679	1248	87	4.88E-06	0.041425243	15	0.012019231	0.428571429	35	GO:0015893	BP	drug transport	The directed movement of a drug, a substance used in the diagnosis, treatment or prevention of a disease, into, out of or within a cell, or between cells, by means of some agent such as a transporter or pore.
blue	1679	1248	88	4.95E-06	0.042029049	107	0.085737179	0.182905983	585	GO:0022857	MF	transmembrane transporter activity	Enables the transfer of a substance, usually a specific substance or a group of related substances, from one side of a membrane to the other.
blue	1679	1248	89	5.00E-06	0.042414163	47	0.037660256	0.233830846	201	GO:0042493	BP	response to drug	Any process that results in a change in state or activity of a cell or an organism (in terms of movement, secretion, enzyme production, gene expression, etc.) as a result of a drug stimulus. A drug is a substance used in the diagnosis, treatment or prevention of a disease.
blue	1679	1248	90	5.97E-06	0.050619577	114	0.091346154	0.179527559	635	GO:0040011	BP	locomotion	Self-propelled movement of a cell or organism from one location to another.
blue	1679	1248	91	6.10E-06	0.051756781	9	0.007211538	0.642857143	14	GO:0002121	BP	inter-male aggressive behavior	Aggressive behavior based on competition between males of the same species over access to resources such as females, dominance, status, etc. and characterized by noise, threats, and is often less injurious.
blue	1679	1248	92	6.10E-06	0.051756781	9	0.007211538	0.642857143	14	GO:0030672	CC	synaptic vesicle membrane	The lipid bilayer surrounding a synaptic vesicle.
blue	1679	1248	93	6.25E-06	0.053008446	44	0.03525641	0.237837838	185	GO:0007626	BP	locomotory behavior	The specific movement from place to place of an organism in response to external or internal stimuli. Locomotion of a whole organism in a manner dependent upon some combination of that organism's internal state and external conditions.
blue	1679	1248	94	6.32E-06	0.053609606	17	0.013621795	0.386363636	44	GO:0008188	MF	neuropeptide receptor activity	Combining with a neuropeptide to initiate a change in cell activity.
blue	1679	1248	95	7.57E-06	0.064199555	14	0.011217949	0.4375	32	GO:0036064	CC	ciliary basal body	A membrane-tethered, short cylindrical array of microtubules and associated proteins found at the base of a eukaryotic cilium (also called flagellum) that is similar in structure to a centriole and derives from it. The cilium basal body is the site of assembly and remodelling of the cilium and serves as a nucleation site for axoneme growth. As well as anchoring the cilium, it is thought to provid…
blue	1679	1248	96	8.60E-06	0.072943149	11	0.008814103	0.523809524	21	GO:0016247	MF	channel regulator activity	Modulates the activity of a channel. A channel catalyzes energy-independent facilitated diffusion, mediated by passage of a solute through a transmembrane aqueous pore or channel.
blue	1679	1248	97	8.80E-06	0.074665986	129	0.103365385	0.173387097	744	GO:0030182	BP	neuron differentiation	The process in which a relatively unspecialized cell acquires specialized features of a neuron.
blue	1679	1248	98	9.55E-06	0.081021147	36	0.028846154	0.253521127	142	GO:0015672	BP	monovalent inorganic cation transport	The directed movement of inorganic cations with a valency of one into, out of or within a cell, or between cells, by means of some agent such as a transporter or pore. Inorganic cations are atoms or small molecules with a positive charge which do not contain carbon in covalent linkage.
blue	1679	1248	99	1.06E-05	0.090262266	12	0.009615385	0.48	25	GO:0007157	BP	heterophilic cell-cell adhesion via plasma membrane cell adhesion molecules	The attachment of an adhesion molecule in one cell to a nonidentical adhesion molecule in an adjacent cell.
blue	1679	1248	100	1.07E-05	0.091141428	7	0.005608974	0.777777778	9	GO:0004993	MF	G protein-coupled serotonin receptor activity	Combining with the biogenic amine serotonin and transmitting the signal across the membrane by activating an associated G-protein. Serotonin (5-hydroxytryptamine) is a neurotransmitter and hormone found in vertebrates and invertebrates.
blue	1679	1248	101	1.07E-05	0.091209555	38	0.030448718	0.246753247	154	GO:0030534	BP	adult behavior	Behavior in a fully developed and mature organism.
blue	1679	1248	102	1.09E-05	0.09282072	21	0.016826923	0.328125	64	GO:0070382	CC	exocytic vesicle	A transport vesicle that mediates transport from an intracellular compartment to the plasma membrane, and fuses with the plasma membrane to release various cargo molecules, such as proteins or hormones, by exocytosis.
blue	1679	1248	103	1.14E-05	0.097086441	22	0.017628205	0.31884058	69	GO:0030431	BP	sleep	Any process in which an organism enters and maintains a periodic, readily reversible state of reduced awareness and metabolic activity. Usually accompanied by physical relaxation, the onset of sleep in humans and other mammals is marked by a change in the electrical activity of the brain.
blue	1679	1248	104	1.17E-05	0.099165874	14	0.011217949	0.424242424	33	GO:0007189	BP	adenylate cyclase-activating G protein-coupled receptor signaling pathway	The series of molecular signals generated as a consequence of a G protein-coupled receptor binding to its physiological ligand, where the pathway proceeds through activation of adenylyl cyclase activity and a subsequent increase in the concentration of cyclic AMP (cAMP).
blue	1679	1248	105	1.27E-05	0.107845928	17	0.013621795	0.369565217	46	GO:0042745	BP	circadian sleep/wake cycle	The cycle from wakefulness through an orderly succession of sleep states and stages that occurs on an approximately 24 hour rhythm.
blue	1679	1248	106	1.27E-05	0.107845928	17	0.013621795	0.369565217	46	GO:0008528	MF	G protein-coupled peptide receptor activity	Combining with a peptide and transmitting the signal across the membrane by activating an associated G-protein; promotes the exchange of GDP for GTP on the alpha subunit of a heterotrimeric G-protein complex.
blue	1679	1248	107	1.32E-05	0.111688646	61	0.048878205	0.207482993	294	GO:0006935	BP	chemotaxis	The directed movement of a motile cell or organism, or the directed growth of a cell guided by a specific chemical concentration gradient. Movement may be towards a higher concentration (positive chemotaxis) or towards a lower concentration (negative chemotaxis).
blue	1679	1248	108	1.36E-05	0.115481439	9	0.007211538	0.6	15	GO:0099501	CC	exocytic vesicle membrane	The lipid bilayer surrounding an exocytic vesicle
blue	1679	1248	109	1.41E-05	0.119684115	37	0.029647436	0.246666667	150	GO:0007623	BP	circadian rhythm	Any biological process in an organism that recurs with a regularity of approximately 24 hours.
blue	1679	1248	110	1.41E-05	0.119956009	8	0.006410256	0.666666667	12	GO:0008076	CC	voltage-gated potassium channel complex	A protein complex that forms a transmembrane channel through which potassium ions may cross a cell membrane in response to changes in membrane potential.
blue	1679	1248	111	1.41E-05	0.119956009	8	0.006410256	0.666666667	12	GO:0005544	MF	calcium-dependent phospholipid binding	Interacting selectively and non-covalently with phospholipids, a class of lipids containing phosphoric acid as a mono- or diester, in the presence of calcium.
blue	1679	1248	112	1.49E-05	0.12637466	18	0.014423077	0.352941176	51	GO:0001653	MF	peptide receptor activity	Combining with an extracellular or intracellular peptide to initiate a change in cell activity.
blue	1679	1248	113	1.52E-05	0.12933778	31	0.024839744	0.264957265	117	GO:0099504	BP	synaptic vesicle cycle	A biological process in which synaptic vesicles are loaded with neurotransmitters, move to the active zone, exocytose and are then recycled via endocytosis, ultimately leading to reloading with neurotransmitters.
blue	1679	1248	114	1.86E-05	0.157928439	83	0.06650641	0.188636364	440	GO:0048667	BP	cell morphogenesis involved in neuron differentiation	The process in which the structures of a neuron are generated and organized. This process occurs while the initially relatively unspecialized cell is acquiring the specialized features of a neuron.
blue	1679	1248	115	1.94E-05	0.164835509	6	0.004807692	0.857142857	7	GO:0014059	BP	regulation of dopamine secretion	Any process that modulates the frequency, rate or extent of the regulated release of dopamine.
blue	1679	1248	116	2.57E-05	0.217902926	5	0.00400641	1	5	GO:0008504	MF	monoamine transmembrane transporter activity	Enables the transfer of monoamines, organic compounds that contain one amino group that is connected to an aromatic ring by an ethylene group (-CH2-CH2-), from one side of a membrane to the other.
blue	1679	1248	117	2.57E-05	0.217902926	5	0.00400641	1	5	GO:0017080	MF	sodium channel regulator activity	Modulates the activity of a sodium channel.
blue	1679	1248	118	2.64E-05	0.224107666	37	0.029647436	0.24025974	154	GO:0098662	BP	inorganic cation transmembrane transport	A process in which an inorganic cation is transported from one side of a membrane to the other by means of some agent such as a transporter or pore.
blue	1679	1248	119	2.85E-05	0.241641636	108	0.086538462	0.175609756	615	GO:0048666	BP	neuron development	The process whose specific outcome is the progression of a neuron over time, from initial commitment of the cell to a specific fate, to the fully functional differentiated cell.
blue	1679	1248	120	3.06E-05	0.259693916	66	0.052884615	0.19760479	334	GO:0007409	BP	axonogenesis	De novo generation of a long process of a neuron, including the terminal branched region. Refers to the morphogenesis or creation of shape or form of the developing axon, which carries efferent (outgoing) action potentials from the cell body towards target cells.
blue	1679	1248	121	3.07E-05	0.260898702	68	0.054487179	0.195965418	347	GO:0061564	BP	axon development	The progression of an axon over time. Covers axonogenesis (de novo generation of an axon) and axon regeneration (regrowth), as well as processes pertaining to the progression of the axon over time (fasciculation and defasciculation).
blue	1679	1248	122	3.08E-05	0.261325574	173	0.138621795	0.160333642	1079	GO:0007399	BP	nervous system development	The process whose specific outcome is the progression of nervous tissue over time, from its formation to its mature state.
blue	1679	1248	123	3.29E-05	0.278742838	8	0.006410256	0.615384615	13	GO:0034705	CC	potassium channel complex	An ion channel complex through which potassium ions pass.
blue	1679	1248	124	3.81E-05	0.323564387	14	0.011217949	0.388888889	36	GO:0005930	CC	axoneme	The bundle of microtubules and associated proteins that forms the core of cilia (also called flagella) in eukaryotic cells and is responsible for their movements.
blue	1679	1248	125	4.22E-05	0.358169079	82	0.065705128	0.18510158	443	GO:0048812	BP	neuron projection morphogenesis	The process in which the anatomical structures of a neuron projection are generated and organized. A neuron projection is any process extending from a neural cell, such as axons or dendrites.
blue	1679	1248	126	4.30E-05	0.365187698	11	0.008814103	0.458333333	24	GO:0003341	BP	cilium movement	The directed, self-propelled movement of a cilium.
blue	1679	1248	127	4.30E-05	0.365187698	11	0.008814103	0.458333333	24	GO:0017157	BP	regulation of exocytosis	Any process that modulates the frequency, rate or extent of exocytosis.
blue	1679	1248	128	4.94E-05	0.419428881	96	0.076923077	0.177777778	540	GO:0055085	BP	transmembrane transport	The process in which a solute is transported across a lipid bilayer, from one side of a membrane to the other.
blue	1679	1248	129	4.95E-05	0.420287038	28	0.022435897	0.261682243	107	GO:0048512	BP	circadian behavior	The specific behavior of an organism that recurs with a regularity of approximately 24 hours.
blue	1679	1248	130	4.98E-05	0.422433624	19	0.015224359	0.316666667	60	GO:0008021	CC	synaptic vesicle	A secretory organelle, typically 50 nm in diameter, of presynaptic nerve terminals; accumulates in high concentrations of neurotransmitters and secretes these into the synaptic cleft by fusion with the 'active zone' of the presynaptic plasma membrane.
blue	1679	1248	131	5.27E-05	0.446994436	9	0.007211538	0.529411765	17	GO:0002118	BP	aggressive behavior	A behavioral interaction between organisms in which one organism has the intention of inflicting physical damage on another individual.
blue	1679	1248	132	5.27E-05	0.446994436	9	0.007211538	0.529411765	17	GO:0005249	MF	voltage-gated potassium channel activity	Enables the transmembrane transfer of a potassium ion by a voltage-gated channel. A voltage-gated channel is a channel whose open state is dependent on the voltage across the membrane in which it is embedded.
blue	1679	1248	133	5.39E-05	0.457266158	29	0.023237179	0.256637168	113	GO:0008038	BP	neuron recognition	The process in which a neuronal cell in a multicellular organism interprets its surroundings.
blue	1679	1248	134	5.41E-05	0.458684059	27	0.021634615	0.264705882	102	GO:0007608	BP	sensory perception of smell	The series of events required for an organism to receive an olfactory stimulus, convert it to a molecular signal, and recognize and characterize the signal. Olfaction involves the detection of chemical composition of an organism's ambient medium by chemoreceptors. This is a neurological process.
blue	1679	1248	135	5.54E-05	0.470311146	24	0.019230769	0.279069767	86	GO:0042752	BP	regulation of circadian rhythm	Any process that modulates the frequency, rate or extent of a circadian rhythm. A circadian rhythm is a biological process in an organism that recurs with a regularity of approximately 24 hours.
blue	1679	1248	136	5.54E-05	0.470311146	24	0.019230769	0.279069767	86	GO:0015081	MF	sodium ion transmembrane transporter activity	Enables the transfer of sodium ions (Na+) from one side of a membrane to the other.
blue	1679	1248	137	5.58E-05	0.4736301	88	0.070512821	0.180698152	487	GO:0000904	BP	cell morphogenesis involved in differentiation	The change in form (cell shape and size) that occurs when relatively unspecialized cells, e.g. embryonic or regenerative cells, acquire specialized structural and/or functional features that characterize the cells, tissues, or organs of the mature organism or some other relatively stable phase of the organism's life history.
blue	1679	1248	138	5.84E-05	0.495116196	86	0.068910256	0.181434599	474	GO:0031175	BP	neuron projection development	The process whose specific outcome is the progression of a neuron projection over time, from its formation to the mature structure. A neuron projection is any process extending from a neural cell, such as axons or dendrites (collectively called neurites).
blue	1679	1248	139	6.37E-05	0.540750529	37	0.029647436	0.23125	160	GO:0030031	BP	cell projection assembly	Formation of a prolongation or process extending from a cell, e.g. a flagellum or axon.
blue	1679	1248	140	6.43E-05	0.545634756	20	0.016025641	0.303030303	66	GO:0017156	BP	calcium ion regulated exocytosis	The release of intracellular molecules (e.g. hormones, matrix proteins) contained within a membrane-bounded vesicle by fusion of the vesicle with the plasma membrane of a cell, induced by a rise in cytosolic calcium-ion levels.
blue	1679	1248	141	6.51E-05	0.552674794	15	0.012019231	0.357142857	42	GO:0019933	BP	cAMP-mediated signaling	Any intracellular signal transduction in which the signal is passed on within the cell via cyclic AMP (cAMP). Includes production of cAMP, and downstream effectors that further transmit the signal within the cell.
blue	1679	1248	142	6.79E-05	0.576246133	24	0.019230769	0.275862069	87	GO:0030133	CC	transport vesicle	Any of the vesicles of the constitutive secretory pathway, which carry cargo from the endoplasmic reticulum to the Golgi, between Golgi cisternae, from the Golgi to the ER (retrograde transport) or to destinations within or outside the cell.
blue	1679	1248	143	7.08E-05	0.600379065	28	0.022435897	0.256880734	109	GO:0007622	BP	rhythmic behavior	The specific behavior of an organism that recur with measured regularity.
blue	1679	1248	144	8.87E-05	0.752464138	13	0.010416667	0.382352941	34	GO:0015108	MF	chloride transmembrane transporter activity	Enables the transfer of chloride ions from one side of a membrane to the other.
blue	1679	1248	145	9.75E-05	0.827238839	16	0.012820513	0.333333333	48	GO:0008039	BP	synaptic target recognition	The process in which a neuronal cell in a multicellular organism interprets signals produced by potential target cells, with which it may form synapses.
blue	1679	1248	146	0.000100664	0.85413529	24	0.019230769	0.269662921	89	GO:0050795	BP	regulation of behavior	Any process that modulates the frequency, rate or extent of behavior, the internally coordinated responses (actions or inactions) of whole living organisms (individuals or groups) to internal or external stimuli.
blue	1679	1248	147	0.000102403	0.868888283	20	0.016025641	0.294117647	68	GO:0045055	BP	regulated exocytosis	A process of exocytosis in which soluble proteins and other substances are initially stored in secretory vesicles for later release. It is found mainly in cells that are specialized for secreting products such as hormones, neurotransmitters, or digestive enzymes rapidly on demand.
blue	1679	1248	148	0.000105556	0.895642401	143	0.114583333	0.161764706	884	GO:0022008	BP	neurogenesis	Generation of cells within the nervous system.
blue	1679	1248	149	0.00010835	0.919353684	23	0.018429487	0.273809524	84	GO:0008344	BP	adult locomotory behavior	Locomotory behavior in a fully developed and mature organism.
blue	1679	1248	150	0.000131274	1	8	0.006410256	0.533333333	15	GO:0016545	BP	male courtship behavior, veined wing vibration	The process during courtship where the male insect vibrates his wings. An example of this is found in Drosophila melanogaster.
blue	1679	1248	151	0.000138612	1	5	0.00400641	0.833333333	6	GO:0071277	BP	cellular response to calcium ion	Any process that results in a change in state or activity of a cell (in terms of movement, secretion, enzyme production, gene expression, etc.) as a result of a calcium ion stimulus.
blue	1679	1248	152	0.000138612	1	5	0.00400641	0.833333333	6	GO:0004989	MF	octopamine receptor activity	Combining with the biogenic amine octopamine to initiate a change in cell activity. Octopamine is found in both vertebrates and invertebrates and can have properties both of a hormone and a neurotransmitter and acts as an adrenergic agonist.
blue	1679	1248	153	0.000138612	1	5	0.00400641	0.833333333	6	GO:0015378	MF	sodium:chloride symporter activity	Enables the transfer of a solute or solutes from one side of a membrane to the other according to the reaction: Na+(out) + Cl-(out) = Na+(in) + Cl-(in).
blue	1679	1248	154	0.000159732	1	23	0.018429487	0.26744186	86	GO:0051046	BP	regulation of secretion	Any process that modulates the frequency, rate or extent of the controlled release of a substance from a cell or a tissue.
blue	1679	1248	155	0.000160181	1	15	0.012019231	0.333333333	45	GO:0045211	CC	postsynaptic membrane	A specialized area of membrane facing the presynaptic membrane on the tip of the nerve ending and separated from it by a minute cleft (the synaptic cleft). Neurotransmitters cross the synaptic cleft and transmit the signal to the postsynaptic membrane.
blue	1679	1248	156	0.000169578	1	7	0.005608974	0.583333333	12	GO:0007200	BP	phospholipase C-activating G protein-coupled receptor signaling pathway	The series of molecular signals generated as a consequence of a G protein-coupled receptor binding to its physiological ligand, where the pathway proceeds with activation of phospholipase C (PLC) and a subsequent increase in the concentration of inositol trisphosphate (IP3) and diacylglycerol (DAG).
blue	1679	1248	157	0.000171311	1	17	0.013621795	0.309090909	55	GO:0007218	BP	neuropeptide signaling pathway	The series of molecular signals generated as a consequence of a peptide neurotransmitter binding to a cell surface receptor.
blue	1679	1248	158	0.000175044	1	13	0.010416667	0.361111111	36	GO:0009612	BP	response to mechanical stimulus	Any process that results in a change in state or activity of a cell or an organism (in terms of movement, secretion, enzyme production, gene expression, etc.) as a result of a mechanical stimulus.
blue	1679	1248	159	0.000175044	1	13	0.010416667	0.361111111	36	GO:0005326	MF	neurotransmitter transporter activity	Enables the directed movement of a neurotransmitter into, out of or within a cell, or between cells. Neurotransmitters are any chemical substance that is capable of transmitting (or inhibiting the transmission of) a nerve impulse from a neuron to another cell.
blue	1679	1248	160	0.000187631	1	6	0.004807692	0.666666667	9	GO:0001786	MF	phosphatidylserine binding	Interacting selectively and non-covalently with phosphatidylserine, a class of glycophospholipids in which a phosphatidyl group is esterified to the hydroxyl group of L-serine.
blue	1679	1248	161	0.000191061	1	25	0.020032051	0.255102041	98	GO:0006887	BP	exocytosis	A process of secretion by a cell that results in the release of intracellular molecules (e.g. hormones, matrix proteins) contained within a membrane-bounded vesicle. Exocytosis can occur either by full fusion, when the vesicle collapses into the plasma membrane, or by a kiss-and-run mechanism that involves the formation of a transient contact, a pore, between a granule (for exemple of chromaffin …
blue	1679	1248	162	0.000197437	1	14	0.011217949	0.341463415	41	GO:0042749	BP	regulation of circadian sleep/wake cycle	Any process that modulates the frequency, rate or extent of the circadian sleep/wake cycle.
blue	1679	1248	163	0.000206929	1	19	0.015224359	0.287878788	66	GO:0007612	BP	learning	Any process in an organism in which a relatively long-lasting adaptive behavioral change occurs as the result of experience.
blue	1679	1248	164	0.000211441	1	15	0.012019231	0.326086957	46	GO:0007156	BP	homophilic cell adhesion via plasma membrane adhesion molecules	The attachment of a plasma membrane adhesion molecule in one cell to an identical molecule in an adjacent cell.
blue	1679	1248	165	0.000212328	1	32	0.025641026	0.230215827	139	GO:0050801	BP	ion homeostasis	Any process involved in the maintenance of an internal steady state of ions within an organism or cell.
blue	1679	1248	166	0.000212962	1	4	0.003205128	1	4	GO:0004952	MF	dopamine neurotransmitter receptor activity	Combining with the neurotransmitter dopamine to initiate a change in cell activity.
blue	1679	1248	167	0.000234779	1	8	0.006410256	0.5	16	GO:0048065	BP	male courtship behavior, veined wing extension	The process during courtship where the male insect extends his wings. An example of this process is found in Drosophila melanogaster.
blue	1679	1248	168	0.000240299	1	13	0.010416667	0.351351351	37	GO:0050802	BP	circadian sleep/wake cycle, sleep	The part of the circadian sleep/wake cycle where the organism is asleep.
blue	1679	1248	169	0.00025924	1	9	0.007211538	0.45	20	GO:0010037	BP	response to carbon dioxide	Any process that results in a change in state or activity of a cell or an organism (in terms of movement, secretion, enzyme production, gene expression, etc.) as a result of a carbon dioxide (CO2) stimulus.
blue	1679	1248	170	0.000268353	1	25	0.020032051	0.25	100	GO:0007269	BP	neurotransmitter secretion	The regulated release of neurotransmitter from the presynapse into the synaptic cleft via calcium-regulated exocytosis during synaptic transmission.
blue	1679	1248	171	0.000274825	1	21	0.016826923	0.269230769	78	GO:0007274	BP	neuromuscular synaptic transmission	The process of synaptic transmission from a neuron to a muscle, across a synapse.
blue	1679	1248	172	0.000275887	1	96	0.076923077	0.169911504	565	GO:0000902	BP	cell morphogenesis	The developmental process in which the size or shape of a cell is generated and organized.
blue	1679	1248	173	0.000276439	1	135	0.108173077	0.159952607	844	GO:0048699	BP	generation of neurons	The process in which nerve cells are generated. This includes the production of neuroblasts and their differentiation into neurons.
blue	1679	1248	174	0.000280131	1	16	0.012820513	0.307692308	52	GO:0055074	BP	calcium ion homeostasis	Any process involved in the maintenance of an internal steady state of calcium ions within an organism or cell.
blue	1679	1248	175	0.000365801	1	31	0.024839744	0.226277372	137	GO:0007018	BP	microtubule-based movement	A microtubule-based process that results in the movement of organelles, other microtubules, or other cellular components. Examples include motor-driven movement along microtubules and movement driven by polymerization or depolymerization of microtubules.
blue	1679	1248	176	0.000395953	1	12	0.009615385	0.352941176	34	GO:0045187	BP	regulation of circadian sleep/wake cycle, sleep	Any process that modulates the frequency, rate or extent of sleep; a readily reversible state of reduced awareness and metabolic activity that occurs periodically in many animals.
blue	1679	1248	177	0.000417456	1	30	0.024038462	0.227272727	132	GO:0055080	BP	cation homeostasis	Any process involved in the maintenance of an internal steady state of cations within an organism or cell.
blue	1679	1248	178	0.000418369	1	31	0.024839744	0.224637681	138	GO:0009416	BP	response to light stimulus	Any process that results in a change in state or activity of a cell or an organism (in terms of movement, secretion, enzyme production, gene expression, etc.) as a result of a light stimulus, electromagnetic radiation of wavelengths classified as infrared, visible or ultraviolet light.
blue	1679	1248	179	0.000436577	1	5	0.00400641	0.714285714	7	GO:0055078	BP	sodium ion homeostasis	Any process involved in the maintenance of an internal steady state of sodium ions within an organism or cell.
blue	1679	1248	180	0.000436577	1	5	0.00400641	0.714285714	7	GO:0098700	BP	neurotransmitter loading into synaptic vesicle	The active transport of neurotransmitters into a synaptic vesicle. This import is fuelled by an electrochemical gradient across the vesicle membrane, established by the action of proton pumps.
blue	1679	1248	181	0.000436577	1	5	0.00400641	0.714285714	7	GO:0015464	MF	acetylcholine receptor activity	Combining with acetylcholine and transmitting the signal from one side of the membrane to the other to initiate a change in cell activity.
blue	1679	1248	182	0.000454215	1	14	0.011217949	0.318181818	44	GO:0008355	BP	olfactory learning	Any process in an organism in which a relatively long-lasting adaptive behavioral change occurs in response to (repeated) exposure to an olfactory cue.
blue	1679	1248	183	0.000463077	1	27	0.021634615	0.234782609	115	GO:0007613	BP	memory	The activities involved in the mental information processing system that receives (registers), modifies, stores, and retrieves informational stimuli. The main stages involved in the formation and retrieval of memory are encoding (processing of received information by acquisition), storage (building a permanent record of received information as a result of consolidation) and retrieval (calling bac…
blue	1679	1248	184	0.000480017	1	21	0.016826923	0.259259259	81	GO:0048489	BP	synaptic vesicle transport	The directed movement of synaptic vesicles.
blue	1679	1248	185	0.000489105	1	37	0.029647436	0.210227273	176	GO:0005509	MF	calcium ion binding	Interacting selectively and non-covalently with calcium ions (Ca2+).
blue	1679	1248	186	0.000565852	1	16	0.012820513	0.290909091	55	GO:0008306	BP	associative learning	Learning by associating a stimulus (the cause) with a particular outcome (the effect).
blue	1679	1248	187	0.000589667	1	7	0.005608974	0.5	14	GO:0017158	BP	regulation of calcium ion-dependent exocytosis	Any process that modulates the frequency, rate or extent of calcium ion-dependent exocytosis.
blue	1679	1248	188	0.000589667	1	7	0.005608974	0.5	14	GO:0045433	BP	male courtship behavior, veined wing generated song production	The process during wing vibration where the male insect produces a species-specific acoustic signal called a love song.
blue	1679	1248	189	0.000589667	1	7	0.005608974	0.5	14	GO:0008569	MF	ATP-dependent microtubule motor activity, minus-end-directed	Catalysis of movement along a microtubule toward the minus end, coupled to the hydrolysis of ATP.
blue	1679	1248	190	0.00059343	1	25	0.020032051	0.238095238	105	GO:0006873	BP	cellular ion homeostasis	Any process involved in the maintenance of an internal steady state of ions at the level of a cell.
blue	1679	1248	191	0.000681554	1	21	0.016826923	0.253012048	83	GO:0097479	BP	synaptic vesicle localization	Any process in which a synaptic vesicle or vesicles are transported to, and/or maintained in, a specific location.
blue	1679	1248	192	0.000704727	1	16	0.012820513	0.285714286	56	GO:0007602	BP	phototransduction	The sequence of reactions within a cell required to convert absorbed photons into a molecular signal.
blue	1679	1248	193	0.000755324	1	20	0.016025641	0.256410256	78	GO:0006875	BP	cellular metal ion homeostasis	Any process involved in the maintenance of an internal steady state of metal ions at the level of a cell.
blue	1679	1248	194	0.00081554	1	17	0.013621795	0.274193548	62	GO:0016079	BP	synaptic vesicle exocytosis	Fusion of intracellular membrane-bounded vesicles with the pre-synaptic membrane of the neuronal cell resulting in release of neurotransmitter into the synaptic cleft.
blue	1679	1248	195	0.000831527	1	6	0.004807692	0.545454545	11	GO:0099054	BP	presynapse assembly	The aggregation, arrangement and bonding together of a set of components to form a presynapse.
blue	1679	1248	196	0.000831527	1	6	0.004807692	0.545454545	11	GO:0008519	MF	ammonium transmembrane transporter activity	Enables the transfer of ammonium from one side of a membrane to the other. Ammonium is the cation NH4+ which is formed from N2 by root-nodule bacteria in leguminous plants and is an excretory product in ammonotelic animals.
blue	1679	1248	197	0.000899715	1	9	0.007211538	0.391304348	23	GO:0017085	BP	response to insecticide	Any process that results in a change in state or activity of a cell or an organism (in terms of movement, secretion, enzyme production, gene expression, etc.) as a result of an insecticide stimulus. Insecticides are chemicals used to kill insects.
blue	1679	1248	198	0.000962086	1	4	0.003205128	0.8	5	GO:0006883	BP	cellular sodium ion homeostasis	Any process involved in the maintenance of an internal steady state of sodium ions at the level of a cell.
blue	1679	1248	199	0.000962086	1	4	0.003205128	0.8	5	GO:0007210	BP	serotonin receptor signaling pathway	The series of molecular signals generated as a consequence of a serotonin receptor binding to one of its physiological ligands.
blue	1679	1248	200	0.000962086	1	4	0.003205128	0.8	5	GO:0030007	BP	cellular potassium ion homeostasis	Any process involved in the maintenance of an internal steady state of potassium ions at the level of a cell.
blue	1679	1248	201	0.000962086	1	4	0.003205128	0.8	5	GO:0036376	BP	sodium ion export across plasma membrane	The directed movement of sodium ions from inside of a cell, across the plasma membrane and into the extracellular region.
blue	1679	1248	202	0.000962086	1	4	0.003205128	0.8	5	GO:0042149	BP	cellular response to glucose starvation	Any process that results in a change in state or activity of a cell (in terms of movement, secretion, enzyme production, gene expression, etc.) as a result of deprivation of glucose.
blue	1679	1248	203	0.000962086	1	4	0.003205128	0.8	5	GO:0099509	BP	regulation of presynaptic cytosolic calcium ion concentration	Any process that regulates the concentration of calcium in the presynaptic cytosol.
blue	1679	1248	204	0.000962086	1	4	0.003205128	0.8	5	GO:0005890	CC	sodium:potassium-exchanging ATPase complex	Sodium:potassium-exchanging ATPases are tetrameric proteins, consisting of two large alpha subunits and two smaller beta subunits. The alpha subunits bear the active site and penetrate the membrane, while the beta subunits carry oligosaccharide groups and face the cell exterior.
blue	1679	1248	205	0.000962086	1	4	0.003205128	0.8	5	GO:0005251	MF	delayed rectifier potassium channel activity	Enables the transmembrane transfer of a potassium ion by a delayed rectifying voltage-gated channel. A delayed rectifying current-voltage relation is one where channel activation kinetics are time-dependent, and inactivation is slow.
blue	1679	1248	206	0.000962086	1	4	0.003205128	0.8	5	GO:0005391	MF	sodium:potassium-exchanging ATPase activity	Enables the transfer of a solute or solutes from one side of a membrane to the other according to the reaction: ATP + H2O + Na+(in) + K+(out) = ADP + phosphate + Na+(out) + K+(in).
blue	1679	1248	207	0.000965174	1	13	0.010416667	0.30952381	42	GO:0072347	BP	response to anesthetic	Any process that results in a change in state or activity of a cell or an organism (in terms of movement, secretion, enzyme production, gene expression, etc.) as a result of an anesthetic stimulus. An anesthetic is a substance that causes loss of feeling, awareness, or sensation.
blue	1679	1248	208	0.00099076	1	7	0.005608974	0.466666667	15	GO:0035725	BP	sodium ion transmembrane transport	A process in which a sodium ion is transported from one side of a membrane to the other by means of some agent such as a transporter or pore.
blue	1679	1248	209	0.00104803	1	5	0.00400641	0.625	8	GO:0048788	CC	cytoskeleton of presynaptic active zone	The specialized cytoskeletal matrix of the presynaptic active zone. It has specialized functions in organizing synaptic events such as immobilisation or translocation of synaptic vesicles, and assembling active zone components. It is believed to form a molecular scaffold that organizes neurotransmitter release sites.
blue	1679	1248	210	0.00104803	1	5	0.00400641	0.625	8	GO:0004935	MF	adrenergic receptor activity	Combining with epinephrine or norepinephrine and transmitting the signal across the membrane by activating the alpha-subunit of an associated heterotrimeric G-protein complex.
blue	1679	1248	211	0.001141249	1	15	0.012019231	0.283018868	53	GO:0006814	BP	sodium ion transport	The directed movement of sodium ions (Na+) into, out of or within a cell, or between cells, by means of some agent such as a transporter or pore.
blue	1679	1248	212	0.001185856	1	19	0.015224359	0.253333333	75	GO:0043235	CC	receptor complex	Any protein complex that undergoes combination with a hormone, neurotransmitter, drug or intracellular messenger to initiate a change in cell function.
blue	1679	1248	213	0.00131466	1	18	0.014423077	0.257142857	70	GO:0098794	CC	postsynapse	The part of a synapse that is part of the post-synaptic cell.
blue	1679	1248	214	0.001405584	1	19	0.015224359	0.25	76	GO:0044306	CC	neuron projection terminus	The specialized, terminal region of a neuron projection such as an axon or a dendrite.
blue	1679	1248	215	0.001472358	1	8	0.006410256	0.4	20	GO:0050913	BP	sensory perception of bitter taste	The series of events required to receive a bitter taste stimulus, convert it to a molecular signal, and recognize and characterize the signal. This is a neurological process.
blue	1679	1248	216	0.001472358	1	8	0.006410256	0.4	20	GO:0030141	CC	secretory granule	A small subcellular vesicle, surrounded by a membrane, that is formed from the Golgi apparatus and contains a highly concentrated protein destined for secretion. Secretory granules move towards the periphery of the cell and upon stimulation, their membranes fuse with the cell membrane, and their protein load is exteriorized. Processing of the contained protein may take place in secretory granules.
blue	1679	1248	217	0.001475283	1	10	0.008012821	0.344827586	29	GO:0070050	BP	neuron cellular homeostasis	The cellular homeostatic process that preserves a neuron in a stable, differentiated functional and structural state.
blue	1679	1248	218	0.001578745	1	7	0.005608974	0.4375	16	GO:1990709	BP	presynaptic active zone organization	A process that results in the assembly, arrangement of constituent parts, or disassembly of a presynaptic active zone.
blue	1679	1248	219	0.001589813	1	12	0.009615385	0.307692308	39	GO:0050909	BP	sensory perception of taste	The series of events required for an organism to receive a gustatory stimulus, convert it to a molecular signal, and recognize and characterize the signal. Gustation involves the direct detection of chemical composition, usually through contact with chemoreceptor cells. This is a neurological process.
blue	1679	1248	220	0.001599603	1	24	0.019230769	0.226415094	106	GO:0055065	BP	metal ion homeostasis	Any process involved in the maintenance of an internal steady state of metal ions within an organism or cell.
blue	1679	1248	221	0.001703112	1	29	0.023237179	0.211678832	137	GO:0023061	BP	signal release	The process in which a signal is secreted or discharged into the extracellular medium from a cellular source.
blue	1679	1248	222	0.001764762	1	3	0.002403846	1	3	GO:0001519	BP	peptide amidation	The posttranslational conversion of C-terminal glycine-extended peptides to C-terminal alpha-amidated peptides. Occurs to over half of all peptide hormones to give bioactive peptides. This is a two step process catalyzed by a peptidyl-glycine alpha-hydroxylating monooxygenase and a peptidyl-alpha-hydroxyglycine alpha-amidating lyase. In some organisms, this process is catalyzed by two separate en…
blue	1679	1248	223	0.001764762	1	3	0.002403846	1	3	GO:1903351	BP	cellular response to dopamine	NA
blue	1679	1248	224	0.001764762	1	3	0.002403846	1	3	GO:0001588	MF	dopamine neurotransmitter receptor activity, coupled via Gs	Combining with the neurotransmitter dopamine and activating adenylate cyclase via coupling to Gs to initiate a change in cell activity.
blue	1679	1248	225	0.001764762	1	3	0.002403846	1	3	GO:0004598	MF	peptidylamidoglycolate lyase activity	Catalysis of the reaction: peptidylamidoglycolate = peptidyl amide + glyoxylate.
blue	1679	1248	226	0.001764762	1	3	0.002403846	1	3	GO:0005335	MF	serotonin:sodium symporter activity	Enables the transfer of a solute or solutes from one side of a membrane to the other according to the reaction: serotonin(out) + Na+(out) + Cl-(out) = serotonin(in) + Na+(in)+ Cl-(in).
blue	1679	1248	227	0.001797288	1	9	0.007211538	0.36	25	GO:0009187	BP	cyclic nucleotide metabolic process	The chemical reactions and pathways involving a cyclic nucleotide, a nucleotide in which the phosphate group is in diester linkage to two positions on the sugar residue.
blue	1679	1248	228	0.001847956	1	14	0.011217949	0.28	50	GO:0006874	BP	cellular calcium ion homeostasis	Any process involved in the maintenance of an internal steady state of calcium ions at the level of a cell.
blue	1679	1248	229	0.001976457	1	10	0.008012821	0.333333333	30	GO:0008066	MF	glutamate receptor activity	Combining with glutamate and transmitting the signal from one side of the membrane to the other to initiate a change in cell activity.
blue	1679	1248	230	0.0020254	1	12	0.009615385	0.3	40	GO:0003333	BP	amino acid transmembrane transport	The process in which an amino acid is transported across a membrane.
blue	1679	1248	231	0.002041756	1	11	0.008814103	0.314285714	35	GO:0008345	BP	larval locomotory behavior	Locomotory behavior in a larval (immature) organism.
blue	1679	1248	232	0.002041756	1	11	0.008814103	0.314285714	35	GO:0070588	BP	calcium ion transmembrane transport	A process in which a calcium ion is transported from one side of a membrane to the other by means of some agent such as a transporter or pore.
blue	1679	1248	233	0.002070375	1	17	0.013621795	0.253731343	67	GO:0035214	BP	eye-antennal disc development	Progression of the eye-antennal imaginal disc over time, from its initial formation through to its metamorphosis to form adult structures including the eye, antenna, head capsule and maxillary palps.
blue	1679	1248	234	0.002123529	1	5	0.00400641	0.555555556	9	GO:0002028	BP	regulation of sodium ion transport	Any process that modulates the frequency, rate or extent of the directed movement of sodium ions (Na+) into, out of or within a cell, or between cells, by means of some agent such as a transporter or pore.
blue	1679	1248	235	0.002123529	1	5	0.00400641	0.555555556	9	GO:0055075	BP	potassium ion homeostasis	Any process involved in the maintenance of an internal steady state of potassium ions within an organism or cell.
blue	1679	1248	236	0.002123529	1	5	0.00400641	0.555555556	9	GO:0098831	CC	presynaptic active zone cytoplasmic component	A specialized region below the presynaptic membrane, characterized by electron-dense material, a specialized cytoskeletal matrix and accumulated (associated) synaptic vesicles.
blue	1679	1248	237	0.002123529	1	5	0.00400641	0.555555556	9	GO:0005245	MF	voltage-gated calcium channel activity	Enables the transmembrane transfer of a calcium ion by a voltage-gated channel. A voltage-gated channel is a channel whose open state is dependent on the voltage across the membrane in which it is embedded.
blue	1679	1248	238	0.002129018	1	8	0.006410256	0.380952381	21	GO:0050805	BP	negative regulation of synaptic transmission	Any process that stops, prevents, or reduces the frequency, rate or extent of synaptic transmission, the process of communication from a neuron to a target (neuron, muscle, or secretory cell) across a synapse.
blue	1679	1248	239	0.002207435	1	34	0.02724359	0.198830409	171	GO:0031012	CC	extracellular matrix	A structure lying external to one or more cells, which provides structural support, biochemical or biomechanical cues for cells or tissues.
blue	1679	1248	240	0.002269114	1	14	0.011217949	0.274509804	51	GO:0030537	BP	larval behavior	Behavior in a larval form of an organism, an immature organism that must undergo metamorphosis to assume adult characteristics.
blue	1679	1248	241	0.002316555	1	39	0.03125	0.191176471	204	GO:0019725	BP	cellular homeostasis	Any process involved in the maintenance of an internal steady state at the level of the cell.
blue	1679	1248	242	0.002457806	1	9	0.007211538	0.346153846	26	GO:0007469	BP	antennal development	The process whose specific outcome is the progression of the antenna over time, from its formation to the mature structure. The antenna are the sensory structures on the head that are capable of detecting various environmental stimuli.
blue	1679	1248	243	0.002457806	1	9	0.007211538	0.346153846	26	GO:0030426	CC	growth cone	The migrating motile tip of a growing neuron projection, where actin accumulates, and the actin cytoskeleton is the most dynamic.
blue	1679	1248	244	0.002457806	1	9	0.007211538	0.346153846	26	GO:0008527	MF	taste receptor activity	Combining with soluble compounds to initiate a change in cell activity. These receptors are responsible for the sense of taste.
blue	1679	1248	245	0.002491516	1	6	0.004807692	0.461538462	13	GO:0007615	BP	anesthesia-resistant memory	The memory process that results in the formation of consolidated memory resistant to disruption of the patterned activity of the brain, without requiring protein synthesis.
blue	1679	1248	246	0.002491516	1	6	0.004807692	0.461538462	13	GO:0007638	BP	mechanosensory behavior	Behavior that is dependent upon the sensation of a mechanical stimulus.
blue	1679	1248	247	0.002491516	1	6	0.004807692	0.461538462	13	GO:2001023	BP	regulation of response to drug	Any process that modulates the frequency, rate or extent of response to drug.
blue	1679	1248	248	0.002609034	1	4	0.003205128	0.666666667	6	GO:0031588	CC	nucleotide-activated protein kinase complex	A protein complex that possesses nucleotide-dependent protein kinase activity. The nucleotide can be AMP (in S. pombe and human) or ADP (in S. cerevisiae).
blue	1679	1248	249	0.002609034	1	4	0.003205128	0.666666667	6	GO:0034464	CC	BBSome	A ciliary protein complex involved in cilium biogenesis. It consists of at least seven Bardet-Biedl syndrome (BBS) proteins and BBIP10. It moves in association with IFT trains through cilia (likely as an IFT-A/B adaptor or cargo), and is required for the integrity of IFT-A and IFT-B.
blue	1679	1248	250	0.002609034	1	4	0.003205128	0.666666667	6	GO:0016715	MF	oxidoreductase activity, acting on paired donors, with incorporation or reduction of molecular oxygen, reduced ascorbate as one donor, and incorporation of one atom of oxygen	Catalysis of an oxidation-reduction (redox) reaction in which hydrogen or electrons are transferred from reduced ascorbate and one other donor, and one atom of oxygen is incorporated into one donor.
blue	1679	1248	251	0.002609034	1	4	0.003205128	0.666666667	6	GO:0016805	MF	dipeptidase activity	Catalysis of the hydrolysis of a dipeptide.
blue	1679	1248	252	0.002609034	1	4	0.003205128	0.666666667	6	GO:0042910	MF	xenobiotic transmembrane transporter activity	Enables the directed movement of a xenobiotic, a compound foreign to living organisms, from one side of a membrane to the other.
blue	1679	1248	253	0.002715229	1	41	0.032852564	0.187214612	219	GO:0032940	BP	secretion by cell	The controlled release of a substance by a cell.
blue	1679	1248	254	0.002766429	1	14	0.011217949	0.269230769	52	GO:0003777	MF	microtubule motor activity	Catalysis of movement along a microtubule, coupled to the hydrolysis of a nucleoside triphosphate (usually ATP).
blue	1679	1248	255	0.002900091	1	17	0.013621795	0.246376812	69	GO:0003774	MF	motor activity	Catalysis of the generation of force resulting either in movement along a microfilament or microtubule, or in torque resulting in membrane scission, coupled to the hydrolysis of a nucleoside triphosphate.
blue	1679	1248	256	0.002991788	1	13	0.010416667	0.276595745	47	GO:0006865	BP	amino acid transport	The directed movement of amino acids, organic acids containing one or more amino substituents, into, out of or within a cell, or between cells, by means of some agent such as a transporter or pore.
blue	1679	1248	257	0.002995415	1	8	0.006410256	0.363636364	22	GO:0042753	BP	positive regulation of circadian rhythm	Any process that activates or increases the frequency, rate or extent of a circadian rhythm behavior.
blue	1679	1248	258	0.003016026	1	18	0.014423077	0.24	75	GO:0043679	CC	axon terminus	Terminal inflated portion of the axon, containing the specialized apparatus necessary to release neurotransmitters. The axon terminus is considered to be the whole region of thickening and the terminal button is a specialized region of it.
blue	1679	1248	259	0.003189492	1	12	0.009615385	0.285714286	42	GO:0005262	MF	calcium channel activity	Enables the facilitated diffusion of a calcium ion (by an energy-independent process) involving passage through a transmembrane aqueous pore or channel without evidence for a carrier-mediated mechanism.
blue	1679	1248	260	0.003297053	1	9	0.007211538	0.333333333	27	GO:0051480	BP	regulation of cytosolic calcium ion concentration	Any process involved in the maintenance of an internal steady state of calcium ions within the cytosol of a cell or between the cytosol and its surroundings.
blue	1679	1248	261	0.003297053	1	9	0.007211538	0.333333333	27	GO:0004970	MF	ionotropic glutamate receptor activity	Catalysis of the transmembrane transfer of an ion by a channel that opens when glutamate has been bound by the channel complex or one of its constituent parts.
blue	1679	1248	262	0.003386978	1	10	0.008012821	0.3125	32	GO:0030286	CC	dynein complex	Any of several large complexes that contain two or three dynein heavy chains and several light chains, and have microtubule motor activity.
blue	1679	1248	263	0.003515818	1	18	0.014423077	0.236842105	76	GO:0042048	BP	olfactory behavior	The behavior of an organism in response to an odor.
blue	1679	1248	264	0.003515818	1	18	0.014423077	0.236842105	76	GO:0005549	MF	odorant binding	Interacting selectively and non-covalently with an odorant, any substance capable of stimulating the sense of smell.
blue	1679	1248	265	0.003606811	1	21	0.016826923	0.223404255	94	GO:0050906	BP	detection of stimulus involved in sensory perception	The series of events involved in sensory perception in which a sensory stimulus is received and converted into a molecular signal.
blue	1679	1248	266	0.003826052	1	5	0.00400641	0.5	10	GO:0001508	BP	action potential	A process in which membrane potential cycles through a depolarizing spike, triggered in response to depolarization above some threshold, followed by repolarization. This cycle is driven by the flow of ions through various voltage gated channels with different thresholds and ion specificities.
blue	1679	1248	267	0.003826052	1	5	0.00400641	0.5	10	GO:0070509	BP	calcium ion import	The directed movement of calcium ions into a cell or organelle.
blue	1679	1248	268	0.003826052	1	5	0.00400641	0.5	10	GO:1990573	BP	potassium ion import across plasma membrane	The directed movement of potassium ions from outside of a cell, across the plasma membrane and into the cytosol.
blue	1679	1248	269	0.003826052	1	5	0.00400641	0.5	10	GO:0098632	MF	cell-cell adhesion mediator activity	The binding by a cell-adhesion protein on the cell surface to an extracellular matrix component, to mediate adhesion of the cell to another cell.
blue	1679	1248	270	0.004496435	1	46	0.036858974	0.177606178	259	GO:0051049	BP	regulation of transport	Any process that modulates the frequency, rate or extent of the directed movement of substances (such as macromolecules, small molecules, ions) into, out of or within a cell, or between cells, by means of some agent such as a transporter or pore.
blue	1679	1248	271	0.004647512	1	17	0.013621795	0.236111111	72	GO:0050907	BP	detection of chemical stimulus involved in sensory perception	The series of events in which a chemical stimulus is received and converted into a molecular signal as part of sensory perception.
blue	1679	1248	272	0.004817987	1	14	0.011217949	0.254545455	55	GO:0032838	CC	plasma membrane bounded cell projection cytoplasm	All of the contents of a plasma membrane bounded cell projection, excluding the plasma membrane surrounding the projection.
blue	1679	1248	273	0.005014935	1	7	0.005608974	0.368421053	19	GO:0070593	BP	dendrite self-avoidance	The process in which dendrites recognize and avoid contact with sister dendrites from the same cell.
blue	1679	1248	274	0.00535022	1	13	0.010416667	0.26	50	GO:0050911	BP	detection of chemical stimulus involved in sensory perception of smell	The series of events involved in the perception of smell in which an olfactory chemical stimulus is received and converted into a molecular signal.
blue	1679	1248	275	0.005505644	1	4	0.003205128	0.571428571	7	GO:0071880	BP	adenylate cyclase-activating adrenergic receptor signaling pathway	The series of molecular signals generated as a consequence of an adrenergic receptor binding to its physiological ligand, where the pathway proceeds with activation of adenylyl cyclase and a subsequent increase in the concentration of cyclic AMP (cAMP).
blue	1679	1248	276	0.005505644	1	4	0.003205128	0.571428571	7	GO:0097104	BP	postsynaptic membrane assembly	The aggregation, arrangement and bonding together of a set of components to form a postsynaptic membrane, a specialized area of membrane facing the presynaptic membrane on the tip of the nerve ending and separated from it by a minute cleft (the synaptic cleft).
blue	1679	1248	277	0.005505644	1	4	0.003205128	0.571428571	7	GO:0005891	CC	voltage-gated calcium channel complex	A protein complex that forms a transmembrane channel through which calcium ions may pass in response to changes in membrane potential.
blue	1679	1248	278	0.005505644	1	4	0.003205128	0.571428571	7	GO:0030285	CC	integral component of synaptic vesicle membrane	The component of the synaptic vesicle membrane consisting of the gene products and protein complexes having at least some part of their peptide sequence embedded in the hydrophobic region of the membrane.
blue	1679	1248	279	0.005505644	1	4	0.003205128	0.571428571	7	GO:0036157	CC	outer dynein arm	Outer arm structure present on the outer doublet microtubules of ciliary and flagellar axonemes. Outer dynein arms contain 2-3 heavy chains, two or more intermediate chains and a cluster of 4-8 light chains. Inner and outer dynein arms have different functions in the generation of microtubule-based motility.
blue	1679	1248	280	0.00552634	1	8	0.006410256	0.333333333	24	GO:0007632	BP	visual behavior	The behavior of an organism in response to a visual stimulus.
blue	1679	1248	281	0.005869333	1	6	0.004807692	0.4	15	GO:0007628	BP	adult walking behavior	The behavior of an adult relating to the progression of that organism along the ground by the process of lifting and setting down each leg.
blue	1679	1248	282	0.005869333	1	6	0.004807692	0.4	15	GO:0045938	BP	positive regulation of circadian sleep/wake cycle, sleep	Any process that activates or increases the duration or quality of sleep, a readily reversible state of reduced awareness and metabolic activity that occurs periodically in many animals.
blue	1679	1248	283	0.005869333	1	6	0.004807692	0.4	15	GO:0060285	BP	cilium-dependent cell motility	Cell motility due to the motion of one or more eukaryotic cilia. A eukaryotic cilium is a specialized organelle that consists of a filiform extrusion of the cell surface. Each cilium is bounded by an extrusion of the cytoplasmic (plasma) membrane, and contains a regular longitudinal array of microtubules, anchored basally in a centriole.
blue	1679	1248	284	0.005869333	1	6	0.004807692	0.4	15	GO:0035869	CC	ciliary transition zone	A region of the cilium between the basal body and proximal segment that is characterized by Y-shaped assemblages that connect axonemal microtubules to the ciliary membrane. The ciliary transition zone appears to function as a gate that controls ciliary membrane composition and separates the cytosol from the ciliary plasm.
blue	1679	1248	285	0.005892748	1	12	0.009615385	0.266666667	45	GO:0000149	MF	SNARE binding	Interacting selectively and non-covalently with a SNARE (soluble N-ethylmaleimide-sensitive factor attached protein receptor) protein.
blue	1679	1248	286	0.005985022	1	33	0.026442308	0.188571429	175	GO:0050803	BP	regulation of synapse structure or activity	Any process that modulates the physical form or the activity of a synapse, the junction between a neuron and a target (neuron, muscle, or secretory cell).
blue	1679	1248	287	0.00632149	1	5	0.00400641	0.454545455	11	GO:0007193	BP	adenylate cyclase-inhibiting G protein-coupled receptor signaling pathway	The series of molecular signals generated as a consequence of a G protein-coupled receptor binding to its physiological ligand, where the pathway proceeds through inhibition of adenylyl cyclase activity and a subsequent decrease in the concentration of cyclic AMP (cAMP).
blue	1679	1248	288	0.00632149	1	5	0.00400641	0.454545455	11	GO:0008343	BP	adult feeding behavior	Feeding behavior in a fully developed and mature organism.
blue	1679	1248	289	0.00632149	1	5	0.00400641	0.454545455	11	GO:0097090	BP	presynaptic membrane organization	A process which results in the assembly, arrangement of constituent parts, or disassembly of a presynaptic membrane, including any proteins associated with the membrane, but excluding other cellular components. A presynaptic membrane is a specialized area of membrane of the axon terminal that faces the plasma membrane of the neuron or muscle fiber with which the axon terminal establishes a synapt…
blue	1679	1248	290	0.00632149	1	5	0.00400641	0.454545455	11	GO:1990834	BP	response to odorant	Any process that results in a change in state or activity of a cell or an organism (in terms of movement, secretion, enzyme production, gene expression, etc.) as a result of an odorant stimulus. An odorant is any substance capable of stimulating the sense of smell.
blue	1679	1248	291	0.006420164	1	3	0.002403846	0.75	4	GO:0034349	BP	glial cell apoptotic process	Any apoptotic process in a glial cell, a non-neuronal cell of the nervous system.
blue	1679	1248	292	0.006420164	1	3	0.002403846	0.75	4	GO:0017071	CC	intracellular cyclic nucleotide activated cation channel complex	A protein complex that forms a transmembrane channel through which cations ions may pass in response to an intracellular cyclic nucleotide binding to the channel complex or one of its constituent parts.
blue	1679	1248	293	0.006420164	1	3	0.002403846	0.75	4	GO:0032809	CC	neuronal cell body membrane	The plasma membrane of a neuron cell body - excludes the plasma membrane of cell projections such as axons and dendrites.
blue	1679	1248	294	0.006420164	1	3	0.002403846	0.75	4	GO:0005221	MF	intracellular cyclic nucleotide activated cation channel activity	Enables the transmembrane transfer of a cation by a channel that opens when intracellular cyclic nucleotide has been bound by the channel complex or one of its constituent parts.
blue	1679	1248	295	0.006536615	1	33	0.026442308	0.1875	176	GO:0009314	BP	response to radiation	Any process that results in a change in state or activity of a cell or an organism (in terms of movement, secretion, enzyme production, gene expression, etc.) as a result of an electromagnetic radiation stimulus. Electromagnetic radiation is a propagating wave in space with electric and magnetic components. These components oscillate at right angles to each other and to the direction of propagati…
blue	1679	1248	296	0.006922476	1	7	0.005608974	0.35	20	GO:0009190	BP	cyclic nucleotide biosynthetic process	The chemical reactions and pathways resulting in the formation of a cyclic nucleotide, a nucleotide in which the phosphate group is in diester linkage to two positions on the sugar residue.
blue	1679	1248	297	0.006922476	1	7	0.005608974	0.35	20	GO:0035249	BP	synaptic transmission, glutamatergic	The vesicular release of glutamate from a presynapse, across a chemical synapse, the subsequent activation of glutamate receptors at the postsynapse of a target cell (neuron, muscle, or secretory cell) and the effects of this activation on the postsynaptic membrane potential and ionic composition of the postsynaptic cytosol. This process encompasses both spontaneous and evoked release of neurotra…
blue	1679	1248	298	0.006922476	1	7	0.005608974	0.35	20	GO:0042136	BP	neurotransmitter biosynthetic process	The chemical reactions and pathways resulting in the formation of any of a group of substances that are released on excitation from the axon terminal of a presynaptic neuron of the central or peripheral nervous system and travel across the synaptic cleft to either excite or inhibit the target cell.
blue	1679	1248	299	0.007207206	1	9	0.007211538	0.3	30	GO:0072499	BP	photoreceptor cell axon guidance	The chemotaxis process that directs the migration of a photoreceptor cell axon growth cone to its target in the optic lobe in response to a combination of attractive and repulsive cues.
blue	1679	1248	300	0.007281188	1	8	0.006410256	0.32	25	GO:0005328	MF	neurotransmitter:sodium symporter activity	Enables the transfer of a solute or solutes from one side of a membrane to the other according to the reaction: neurotransmitter(out) + Na+(out) = neurotransmitter(in) + Na+(in).
blue	1679	1248	301	0.007409377	1	22	0.017628205	0.20754717	106	GO:0005875	CC	microtubule associated complex	Any multimeric complex connected to a microtubule.
blue	1679	1248	302	0.008443685	1	6	0.004807692	0.375	16	GO:0005858	CC	axonemal dynein complex	A dynein complex found in eukaryotic cilia and flagella; the motor domain heads interact with adjacent microtubules to generate a sliding force which is converted to a bending motion.
blue	1679	1248	303	0.008443685	1	6	0.004807692	0.375	16	GO:0045503	MF	dynein light chain binding	Interacting selectively and non-covalently with a light chain of the dynein complex.
blue	1679	1248	304	0.009003699	1	13	0.010416667	0.245283019	53	GO:0015171	MF	amino acid transmembrane transporter activity	Enables the transfer of amino acids from one side of a membrane to the other. Amino acids are organic molecules that contain an amino group and a carboxyl group.
blue	1679	1248	305	0.009185243	1	33	0.026442308	0.183333333	180	GO:0001754	BP	eye photoreceptor cell differentiation	The process in which a relatively unspecialized cell acquires the specialized features of a photoreceptor cell, as found in the eye, the primary visual organ of most organisms.
blue	1679	1248	306	0.009296086	1	14	0.011217949	0.237288136	59	GO:0006816	BP	calcium ion transport	The directed movement of calcium (Ca) ions into, out of or within a cell, or between cells, by means of some agent such as a transporter or pore.
blue	1679	1248	307	0.009770073	1	5	0.00400641	0.416666667	12	GO:0034704	CC	calcium channel complex	An ion channel complex through which calcium ions pass.
blue	1679	1248	308	0.009770073	1	5	0.00400641	0.416666667	12	GO:0004383	MF	guanylate cyclase activity	Catalysis of the reaction: GTP = 3',5'-cyclic GMP + diphosphate.
blue	1679	1248	309	0.009963257	1	4	0.003205128	0.5	8	GO:0007158	BP	neuron cell-cell adhesion	The attachment of a neuron to another cell via adhesion molecules.
blue	1679	1248	310	0.009963257	1	4	0.003205128	0.5	8	GO:0010996	BP	response to auditory stimulus	Any process that results in a change in state or activity of a cell or an organism (in terms of movement, secretion, enzyme production, gene expression, etc.) as a result of an auditory stimulus.
blue	1679	1248	311	0.009963257	1	4	0.003205128	0.5	8	GO:0016057	BP	regulation of membrane potential in photoreceptor cell	Hyperpolarization (vertebrates) or depolarization (invertebrates) of the photoreceptor cell membrane via closing/opening of cation specific channels as a result of signals generated by rhodopsin activation by a photon.
blue	1679	1248	312	0.009963257	1	4	0.003205128	0.5	8	GO:0097105	BP	presynaptic membrane assembly	The aggregation, arrangement and bonding together of a set of components to form a presynaptic membrane, including any proteins associated with the membrane, but excluding other cellular components. A presynaptic membrane is a specialized area of membrane of the axon terminal that faces the plasma membrane of the neuron or muscle fiber with which the axon terminal establishes a synaptic junction.
brown	1042	816	1	3.16E-38	2.68E-34	84	0.102941176	0.392523364	214	GO:0008236	MF	serine-type peptidase activity	Catalysis of the hydrolysis of peptide bonds in a polypeptide chain by a catalytic mechanism that involves a catalytic triad consisting of a serine nucleophile that is activated by a proton relay involving an acidic residue (e.g. aspartate or glutamate) and a basic residue (usually histidine).
brown	1042	816	2	4.81E-38	4.08E-34	84	0.102941176	0.390697674	215	GO:0017171	MF	serine hydrolase activity	Catalysis of the hydrolysis of a substrate by a catalytic mechanism that involves a catalytic triad consisting of a serine nucleophile that is activated by a proton relay involving an acidic residue (e.g. aspartate or glutamate) and a basic residue (usually histidine).
brown	1042	816	3	5.24E-34	4.45E-30	75	0.091911765	0.390625	192	GO:0004252	MF	serine-type endopeptidase activity	Catalysis of the hydrolysis of internal, alpha-peptide bonds in a polypeptide chain by a catalytic mechanism that involves a catalytic triad consisting of a serine nucleophile that is activated by a proton relay involving an acidic residue (e.g. aspartate or glutamate) and a basic residue (usually histidine).
brown	1042	816	4	2.51E-31	2.13E-27	118	0.144607843	0.249471459	473	GO:0008233	MF	peptidase activity	Catalysis of the hydrolysis of a peptide bond. A peptide bond is a covalent bond formed when the carbon atom from the carboxyl group of one amino acid shares electrons with the nitrogen atom from the amino group of a second amino acid.
brown	1042	816	5	6.46E-24	5.48E-20	85	0.104166667	0.259938838	327	GO:0004175	MF	endopeptidase activity	Catalysis of the hydrolysis of internal, alpha-peptide bonds in a polypeptide chain.
brown	1042	816	6	7.77E-21	6.60E-17	228	0.279411765	0.141001855	1617	GO:0016787	MF	hydrolase activity	Catalysis of the hydrolysis of various bonds, e.g. C-O, C-N, C-C, phosphoric anhydride bonds, etc. Hydrolase is the systematic name for any enzyme of EC class 3.
brown	1042	816	7	2.18E-20	1.85E-16	138	0.169117647	0.175349428	787	GO:0006508	BP	proteolysis	The hydrolysis of proteins into smaller polypeptides and/or amino acids by cleavage of their peptide bonds.
brown	1042	816	8	1.02E-14	8.62E-11	35	0.042892157	0.35	100	GO:0006030	BP	chitin metabolic process	The chemical reactions and pathways involving chitin, a linear polysaccharide consisting of beta-(1->4)-linked N-acetyl-D-glucosamine residues.
brown	1042	816	9	5.52E-14	4.68E-10	35	0.042892157	0.333333333	105	GO:0008061	MF	chitin binding	Interacting selectively and non-covalently with chitin, a linear polysaccharide consisting of beta-(1->4)-linked N-acetyl-D-glucosamine residues.
brown	1042	816	10	6.00E-14	5.09E-10	32	0.039215686	0.359550562	89	GO:0008238	MF	exopeptidase activity	Catalysis of the hydrolysis of a peptide bond not more than three residues from the N- or C-terminus of a polypeptide chain, in a reaction that requires a free N-terminal amino group, C-terminal carboxyl group or both.
brown	1042	816	11	1.07E-11	9.11E-08	126	0.154411765	0.143019296	881	GO:0005576	CC	extracellular region	The space external to the outermost structure of a cell. For cells without external protective or external encapsulating structures this refers to space outside of the plasma membrane. This term covers the host cell environment outside an intracellular parasite.
brown	1042	816	12	4.95E-10	4.20E-06	372	0.455882353	0.101390025	3669	GO:0003824	MF	catalytic activity	Catalysis of a biochemical reaction at physiological temperatures. In biologically catalyzed reactions, the reactants are known as substrates, and the catalysts are naturally occurring macromolecular substances known as enzymes. Enzymes possess specific binding sites for substrates, and are usually composed wholly or largely of protein, but RNA that has catalytic activity (ribozyme) is often also…
brown	1042	816	13	1.31E-09	1.11E-05	15	0.018382353	0.5	30	GO:0004180	MF	carboxypeptidase activity	Catalysis of the hydrolysis of the terminal or penultimate peptide bond at the C-terminal end of a peptide or polypeptide.
brown	1042	816	14	1.81E-09	1.54E-05	83	0.101715686	0.153703704	540	GO:0055085	BP	transmembrane transport	The process in which a solute is transported across a lipid bilayer, from one side of a membrane to the other.
brown	1042	816	15	5.21E-09	4.42E-05	22	0.026960784	0.323529412	68	GO:0006633	BP	fatty acid biosynthetic process	The chemical reactions and pathways resulting in the formation of a fatty acid, any of the aliphatic monocarboxylic acids that can be liberated by hydrolysis from naturally occurring fats and oils. Fatty acids are predominantly straight-chain acids of 4 to 24 carbon atoms, which may be saturated or unsaturated; branched fatty acids and hydroxy fatty acids also occur, and very long chain acids of …
brown	1042	816	16	6.77E-09	5.74E-05	10	0.012254902	0.714285714	14	GO:0004035	MF	alkaline phosphatase activity	Catalysis of the reaction: an orthophosphoric monoester + H2O = an alcohol + phosphate, with an alkaline pH optimum.
brown	1042	816	17	9.16E-09	7.77E-05	18	0.022058824	0.375	48	GO:0008235	MF	metalloexopeptidase activity	Catalysis of the hydrolysis of a peptide bond not more than three residues from the N- or C-terminus of a polypeptide chain by a mechanism in which water acts as a nucleophile, one or two metal ions hold the water molecule in place, and charged amino acid side chains are ligands for the metal ions.
brown	1042	816	18	2.13E-07	0.001804266	71	0.087009804	0.146391753	485	GO:0005615	CC	extracellular space	That part of a multicellular organism outside the cells proper, usually taken to be outside the plasma membranes, and occupied by fluid.
brown	1042	816	19	3.50E-07	0.00296998	27	0.033088235	0.228813559	118	GO:0006631	BP	fatty acid metabolic process	The chemical reactions and pathways involving fatty acids, aliphatic monocarboxylic acids liberated from naturally occurring fats and oils by hydrolysis.
brown	1042	816	20	5.60E-07	0.004753006	22	0.026960784	0.255813953	86	GO:0015078	MF	proton transmembrane transporter activity	Enables the transfer of a proton from one side of a membrane to the other.
brown	1042	816	21	6.77E-07	0.005741196	15	0.018382353	0.340909091	44	GO:0004177	MF	aminopeptidase activity	Catalysis of the hydrolysis of N-terminal amino acid residues from in a polypeptide chain.
brown	1042	816	22	1.43E-06	0.012102931	10	0.012254902	0.476190476	21	GO:0004181	MF	metallocarboxypeptidase activity	Catalysis of the hydrolysis of C-terminal amino acid residues from a polypeptide chain by a mechanism in which water acts as a nucleophile, one or two metal ions hold the water molecule in place, and charged amino acid side chains are ligands for the metal ions.
brown	1042	816	23	1.83E-06	0.015525385	7	0.008578431	0.7	10	GO:0008970	MF	phospholipase A1 activity	Catalysis of the reaction: phosphatidylcholine + H2O = 2-acylglycerophosphocholine + a carboxylate.
brown	1042	816	24	3.06E-06	0.025929432	5	0.006127451	1	5	GO:0004185	MF	serine-type carboxypeptidase activity	Catalysis of the hydrolysis of a peptide bond not more than three residues from the C-terminus of a polypeptide chain by a catalytic mechanism that involves a catalytic triad consisting of a serine nucleophile that is activated by a proton relay involving an acidic residue (e.g. aspartate or glutamate) and a basic residue (usually histidine).
brown	1042	816	25	4.00E-06	0.033910319	10	0.012254902	0.434782609	23	GO:0004312	MF	fatty acid synthase activity	Catalysis of the reaction: acetyl-CoA + n malonyl-CoA + 2n NADPH + 2n H+ = long-chain fatty acid + n+1 CoA + n CO2 + 2n NADP+.
brown	1042	816	26	4.00E-06	0.033910319	10	0.012254902	0.434782609	23	GO:0046961	MF	proton-transporting ATPase activity, rotational mechanism	Enables the transfer of protons from one side of a membrane to the other according to the reaction: ATP + H2O + H+(in) = ADP + phosphate + H+(out), by a rotational mechanism.
brown	1042	816	27	6.37E-06	0.054032431	10	0.012254902	0.416666667	24	GO:0033176	CC	proton-transporting V-type ATPase complex	A proton-transporting two-sector ATPase complex that couples ATP hydrolysis to the transport of protons across a concentration gradient. The resulting transmembrane electrochemical potential of H+ is used to drive a variety of (i) secondary active transport systems via H+-dependent symporters and antiporters and (ii) channel-mediated transport systems. The complex comprises a membrane sector (V0)…
brown	1042	816	28	6.37E-06	0.054032431	10	0.012254902	0.416666667	24	GO:0015295	MF	solute:proton symporter activity	Enables the transfer of a solute or solutes from one side of a membrane to the other according to the reaction: solute(out) + H+(out) = solute(in) + H+(in).
brown	1042	816	29	7.90E-06	0.067017651	25	0.030637255	0.204918033	122	GO:0008237	MF	metallopeptidase activity	Catalysis of the hydrolysis of peptide bonds by a mechanism in which water acts as a nucleophile, one or two metal ions hold the water molecule in place, and charged amino acid side chains are ligands for the metal ions.
brown	1042	816	30	8.75E-06	0.074228703	9	0.011029412	0.45	20	GO:0042761	BP	very long-chain fatty acid biosynthetic process	The chemical reactions and pathways resulting in the formation of a fatty acid which has a chain length greater than C22.
brown	1042	816	31	1.00E-05	0.08513459	36	0.044117647	0.169014085	213	GO:0022804	MF	active transmembrane transporter activity	Enables the transfer of a specific substance or related group of substances from one side of a membrane to the other, up the solute's concentration gradient. The transporter binds the solute and undergoes a series of conformational changes. Transport works equally well in either direction.
brown	1042	816	32	1.07E-05	0.090889318	8	0.009803922	0.5	16	GO:0033181	CC	plasma membrane proton-transporting V-type ATPase complex	A proton-transporting two-sector ATPase complex found in the plasma membrane.
brown	1042	816	33	1.42E-05	0.120823032	9	0.011029412	0.428571429	21	GO:0030497	BP	fatty acid elongation	The elongation of a fatty acid chain by the sequential addition of two-carbon units.
brown	1042	816	34	1.49E-05	0.126444593	10	0.012254902	0.384615385	26	GO:0015991	BP	ATP hydrolysis coupled proton transport	The transport of protons against an electrochemical gradient, using energy from ATP hydrolysis.
brown	1042	816	35	1.58E-05	0.134149617	75	0.091911765	0.128205128	585	GO:0022857	MF	transmembrane transporter activity	Enables the transfer of a substance, usually a specific substance or a group of related substances, from one side of a membrane to the other.
brown	1042	816	36	1.71E-05	0.145383294	5	0.006127451	0.833333333	6	GO:0070008	MF	serine-type exopeptidase activity	Catalysis of the hydrolysis of a peptide bond not more than three residues from the N- or C-terminus of a polypeptide chain by a catalytic mechanism that involves a catalytic triad consisting of a serine nucleophile that is activated by a proton relay involving an acidic residue (e.g. aspartate or glutamate) and a basic residue (usually histidine).
brown	1042	816	37	1.88E-05	0.159807652	8	0.009803922	0.470588235	17	GO:0019367	BP	fatty acid elongation, saturated fatty acid	Elongation of a saturated fatty acid chain.
brown	1042	816	38	1.88E-05	0.159807652	8	0.009803922	0.470588235	17	GO:0019368	BP	fatty acid elongation, unsaturated fatty acid	Elongation of a fatty acid chain into which one or more C-C double bonds have been introduced.
brown	1042	816	39	1.88E-05	0.159807652	8	0.009803922	0.470588235	17	GO:0034625	BP	fatty acid elongation, monounsaturated fatty acid	Elongation of a fatty acid chain into which one C-C double bond has been introduced.
brown	1042	816	40	1.88E-05	0.159807652	8	0.009803922	0.470588235	17	GO:0034626	BP	fatty acid elongation, polyunsaturated fatty acid	Elongation of a fatty acid chain into which two or more C-C double bonds have been introduced.
brown	1042	816	41	1.90E-05	0.160960542	22	0.026960784	0.20952381	105	GO:0030246	MF	carbohydrate binding	Interacting selectively and non-covalently with any carbohydrate, which includes monosaccharides, oligosaccharides and polysaccharides as well as substances derived from monosaccharides by reduction of the carbonyl group (alditols), by oxidation of one or more hydroxy groups to afford the corresponding aldehydes, ketones, or carboxylic acids, or by replacement of one or more hydroxy group(s) by a…
brown	1042	816	42	2.74E-05	0.232720519	35	0.042892157	0.163551402	214	GO:0008610	BP	lipid biosynthetic process	The chemical reactions and pathways resulting in the formation of lipids, compounds soluble in an organic solvent but not, or sparingly, in an aqueous solvent.
brown	1042	816	43	3.16E-05	0.267780602	8	0.009803922	0.444444444	18	GO:0009922	MF	fatty acid elongase activity	Catalysis of the reaction: fatty acid (C-16 or longer) + 2-C = fatty acid (C-16 or longer + 2-C).
brown	1042	816	44	3.43E-05	0.290660485	9	0.011029412	0.391304348	23	GO:0043171	BP	peptide catabolic process	The chemical reactions and pathways resulting in the breakdown of peptides, compounds of 2 or more (but usually less than 100) amino acids where the alpha carboxyl group of one is bound to the alpha amino group of another.
brown	1042	816	45	3.82E-05	0.324170621	6	0.007352941	0.6	10	GO:0032450	MF	maltose alpha-glucosidase activity	Catalysis of the reaction: alpha-maltose + H2O = 2 alpha-D-glucose.
brown	1042	816	46	3.85E-05	0.327044436	33	0.040441176	0.165	200	GO:0016746	MF	transferase activity, transferring acyl groups	Catalysis of the transfer of an acyl group from one compound (donor) to another (acceptor).
brown	1042	816	47	4.57E-05	0.387653935	62	0.075980392	0.131078224	473	GO:0006629	BP	lipid metabolic process	The chemical reactions and pathways involving lipids, compounds soluble in an organic solvent but not, or sparingly, in an aqueous solvent. Includes fatty acids; neutral fats, other fatty-acid esters, and soaps; long-chain (fatty) alcohols and waxes; sphingoids and other long-chain bases; glycolipids, phospholipids and sphingolipids; and carotenes, polyprenols, sterols, terpenes and other isopren…
brown	1042	816	48	5.07E-05	0.43060612	8	0.009803922	0.421052632	19	GO:0005351	MF	carbohydrate:proton symporter activity	Enables the transfer of a solute or solutes from one side of a membrane to the other according to the reaction: sugar(out) + H+(out) = sugar(in) + H+(in).
brown	1042	816	49	5.08E-05	0.430960922	12	0.014705882	0.292682927	41	GO:0030148	BP	sphingolipid biosynthetic process	The chemical reactions and pathways resulting in the formation of sphingolipids, any of a class of lipids containing the long-chain amine diol sphingosine or a closely related base (a sphingoid).
brown	1042	816	50	5.10E-05	0.432637318	9	0.011029412	0.375	24	GO:0015645	MF	fatty acid ligase activity	Catalysis of the ligation of a fatty acid to an acceptor, coupled to the hydrolysis of ATP.
brown	1042	816	51	5.10E-05	0.432637318	9	0.011029412	0.375	24	GO:0016405	MF	CoA-ligase activity	Catalysis of the reaction: substrate + ATP + CoASH = AMP + diphosphate + substrate-CoA.
brown	1042	816	52	5.93E-05	0.502798088	16	0.019607843	0.235294118	68	GO:0016298	MF	lipase activity	Catalysis of the hydrolysis of a lipid or phospholipid.
brown	1042	816	53	6.79E-05	0.576275081	14	0.017156863	0.254545455	55	GO:0005774	CC	vacuolar membrane	The lipid bilayer surrounding the vacuole and separating its contents from the cytoplasm of the cell.
brown	1042	816	54	6.89E-05	0.58464787	7	0.008578431	0.466666667	15	GO:0016471	CC	vacuolar proton-transporting V-type ATPase complex	A proton-transporting two-sector ATPase complex found in the vacuolar membrane, where it acts as a proton pump to mediate acidification of the vacuolar lumen.
brown	1042	816	55	7.87E-05	0.668191065	8	0.009803922	0.4	20	GO:0070006	MF	metalloaminopeptidase activity	Catalysis of the hydrolysis of N-terminal amino acid residues from a polypeptide chain by a mechanism in which water acts as a nucleophile, one or two metal ions hold the water molecule in place, and charged amino acid side chains are ligands for the metal ions.
brown	1042	816	56	0.000103459	0.877852055	14	0.017156863	0.245614035	57	GO:0006665	BP	sphingolipid metabolic process	The chemical reactions and pathways involving sphingolipids, any of a class of lipids containing the long-chain amine diol sphingosine or a closely related base (a sphingoid).
brown	1042	816	57	0.000154605	1	19	0.023284314	0.197916667	96	GO:0005777	CC	peroxisome	A small organelle enclosed by a single membrane, and found in most eukaryotic cells. Contains peroxidases and other enzymes involved in a variety of metabolic processes including free radical detoxification, lipid catabolism and biosynthesis, and hydrogen peroxide metabolism.
brown	1042	816	58	0.000180895	1	7	0.008578431	0.411764706	17	GO:0008239	MF	dipeptidyl-peptidase activity	Catalysis of the hydrolysis of N-terminal dipeptides from a polypeptide chain.
brown	1042	816	59	0.000186662	1	14	0.017156863	0.233333333	60	GO:0016811	MF	hydrolase activity, acting on carbon-nitrogen (but not peptide) bonds, in linear amides	Catalysis of the hydrolysis of any non-peptide carbon-nitrogen bond in a linear amide.
brown	1042	816	60	0.000188721	1	17	0.020833333	0.207317073	82	GO:0004553	MF	hydrolase activity, hydrolyzing O-glycosyl compounds	Catalysis of the hydrolysis of any O-glycosyl bond.
brown	1042	816	61	0.000220432	1	23	0.028186275	0.175572519	131	GO:0005773	CC	vacuole	A closed structure, found only in eukaryotic cells, that is completely surrounded by unit membrane and contains liquid material. Cells contain one or several vacuoles, that may have different functions from each other. Vacuoles have a diverse array of functions. They can act as a storage organelle for nutrients or waste products, as a degradative compartment, as a cost-effective way of increasing…
brown	1042	816	62	0.00030537	1	29	0.035539216	0.155913978	186	GO:0016747	MF	transferase activity, transferring acyl groups other than amino-acyl groups	Catalysis of the transfer of an acyl group, other than amino-acyl, from one compound (donor) to another (acceptor).
brown	1042	816	63	0.00036213	1	9	0.011029412	0.3	30	GO:0004620	MF	phospholipase activity	Catalysis of the hydrolysis of a glycerophospholipid.
brown	1042	816	64	0.00041978	1	15	0.018382353	0.208333333	72	GO:0009986	CC	cell surface	The external part of the cell wall and/or plasma membrane.
brown	1042	816	65	0.000511416	1	4	0.004901961	0.666666667	6	GO:0004046	MF	aminoacylase activity	Catalysis of the reaction: an N-acyl-L-amino acid + H2O = a carboxylate + an L-amino acid.
brown	1042	816	66	0.000522914	1	17	0.020833333	0.191011236	89	GO:0016798	MF	hydrolase activity, acting on glycosyl bonds	Catalysis of the hydrolysis of any glycosyl bond.
brown	1042	816	67	0.000522914	1	17	0.020833333	0.191011236	89	GO:0016810	MF	hydrolase activity, acting on carbon-nitrogen (but not peptide) bonds	Catalysis of the hydrolysis of any carbon-nitrogen bond, C-N, with the exception of peptide bonds.
brown	1042	816	68	0.000549524	1	5	0.006127451	0.5	10	GO:0000220	CC	vacuolar proton-transporting V-type ATPase, V0 domain	The V0 domain of a proton-transporting V-type ATPase found in the vacuolar membrane.
brown	1042	816	69	0.00055543	1	54	0.066176471	0.124137931	435	GO:0015075	MF	ion transmembrane transporter activity	Enables the transfer of an ion from one side of a membrane to the other.
brown	1042	816	70	0.000589568	1	11	0.013480392	0.244444444	45	GO:0042625	MF	ATPase coupled ion transmembrane transporter activity	Enables the transfer of an ion from one side of a membrane to the other, driven by the reaction: ATP + H2O = ADP + phosphate.
brown	1042	816	71	0.000629787	1	20	0.024509804	0.173913043	115	GO:0016042	BP	lipid catabolic process	The chemical reactions and pathways resulting in the breakdown of lipids, compounds soluble in an organic solvent but not, or sparingly, in an aqueous solvent.
brown	1042	816	72	0.000942105	1	5	0.006127451	0.454545455	11	GO:0033179	CC	proton-transporting V-type ATPase, V0 domain	A protein complex that forms part of a proton-transporting V-type ATPase and mediates proton transport across a membrane. The V0 complex consists of at least four different subunits (a,c,d and e); six or more c subunits form a proton-binding rotor ring.
brown	1042	816	73	0.000963048	1	6	0.007352941	0.375	16	GO:0010025	BP	wax biosynthetic process	The chemical reactions and pathways resulting in the formation of wax, which includes C16 and C18 fatty acids.
brown	1042	816	74	0.000963048	1	6	0.007352941	0.375	16	GO:0080019	MF	fatty-acyl-CoA reductase (alcohol-forming) activity	Catalysis of the reaction: a very long chain fatty acyl-CoA + NADPH + H+ = a very long chain primary alcohol + NADP+ + CoA.
brown	1042	816	75	0.001389677	1	6	0.007352941	0.352941176	17	GO:0035336	BP	long-chain fatty-acyl-CoA metabolic process	The chemical reactions and pathways involving long-chain fatty-acyl-CoAs, any derivative of coenzyme A in which the sulfhydryl group is in a thioester linkage with a long-chain fatty-acyl group. Long-chain fatty-acyl-CoAs have chain lengths of C13 or more.
brown	1042	816	76	0.001510487	1	5	0.006127451	0.416666667	12	GO:0005534	MF	galactose binding	Interacting selectively and non-covalently with the aldohexose galactose (galacto-hexose), a common constituent of many oligo- and polysaccharides.
brown	1042	816	77	0.00188725	1	10	0.012254902	0.227272727	44	GO:0014016	BP	neuroblast differentiation	The process in which a relatively unspecialized cell acquires specialized features of a neuroblast. There are at least four stages through which the pluripotent cells of epiblast or blastula become neuroblasts.
brown	1042	816	78	0.001991049	1	14	0.017156863	0.186666667	75	GO:0046467	BP	membrane lipid biosynthetic process	The chemical reactions and pathways resulting in the formation of membrane lipids, any lipid found in or associated with a biological membrane.
brown	1042	816	79	0.002097439	1	4	0.004901961	0.5	8	GO:0000221	CC	vacuolar proton-transporting V-type ATPase, V1 domain	The V1 domain of a proton-transporting V-type ATPase found in the vacuolar membrane.
brown	1042	816	80	0.002258833	1	8	0.009803922	0.258064516	31	GO:0048867	BP	stem cell fate determination	The process in which a cell becomes capable of differentiating autonomously into a stem cell regardless of its environment; upon determination, the cell fate cannot be reversed.
brown	1042	816	81	0.002384485	1	16	0.019607843	0.172043011	93	GO:0001708	BP	cell fate specification	The process involved in the specification of cell identity. Once specification has taken place, a cell will be committed to differentiate down a specific pathway if left in its normal environment.
brown	1042	816	82	0.002585802	1	12	0.014705882	0.196721311	61	GO:0015293	MF	symporter activity	Enables the active transport of a solute across a membrane by a mechanism whereby two or more species are transported together in the same direction in a tightly coupled process not directly linked to a form of energy other than chemiosmotic energy.
brown	1042	816	83	0.002668419	1	16	0.019607843	0.170212766	94	GO:0006643	BP	membrane lipid metabolic process	The chemical reactions and pathways involving membrane lipids, any lipid found in or associated with a biological membrane.
brown	1042	816	84	0.003262221	1	7	0.008578431	0.269230769	26	GO:0007400	BP	neuroblast fate determination	The cell fate determination process in which a cell becomes capable of differentiating autonomously into a neuroblast cell regardless of its environment; upon determination, the cell fate cannot be reversed. An example of this process is found in Mus musculus.
brown	1042	816	85	0.003341309	1	5	0.006127451	0.357142857	14	GO:0015918	BP	sterol transport	The directed movement of sterols into, out of or within a cell, or between cells, by means of some agent such as a transporter or pore. Sterols are steroids with one or more hydroxyl groups and a hydrocarbon side-chain in the molecule.
brown	1042	816	86	0.003341309	1	5	0.006127451	0.357142857	14	GO:0004559	MF	alpha-mannosidase activity	Catalysis of the hydrolysis of terminal, non-reducing alpha-D-mannose residues in alpha-D-mannosides.
brown	1042	816	87	0.003385803	1	9	0.011029412	0.225	40	GO:0006637	BP	acyl-CoA metabolic process	The chemical reactions and pathways involving acyl-CoA, any derivative of coenzyme A in which the sulfhydryl group is in thiolester linkage with an acyl group.
brown	1042	816	88	0.003540298	1	4	0.004901961	0.444444444	9	GO:0006013	BP	mannose metabolic process	The chemical reactions and pathways involving mannose, the aldohexose manno-hexose, the C-2 epimer of glucose. The D-(+)-form is widely distributed in mannans and hemicelluloses and is of major importance in the core oligosaccharide of N-linked oligosaccharides of glycoproteins.
brown	1042	816	89	0.003540298	1	4	0.004901961	0.444444444	9	GO:0006625	BP	protein targeting to peroxisome	The process of directing proteins towards the peroxisome, usually using signals contained within the protein.
brown	1042	816	90	0.003540298	1	4	0.004901961	0.444444444	9	GO:0061382	BP	Malpighian tubule tip cell differentiation	The process in which a relatively unspecialized cell acquires specialized features of a Malpighian tubule tip cell. A Malpighian tubule tip cell is a mitogenic signaling cell that controls the proliferation of its neighboring cells.
brown	1042	816	91	0.003540298	1	4	0.004901961	0.444444444	9	GO:0008271	MF	secondary active sulfate transmembrane transporter activity	Enables the secondary active transfer of sulfate from one side of a membrane to the other. Secondary active transport is the transfer of a solute across a membrane, up its concentration gradient. The transporter binds the solute and undergoes a series of conformational changes. Transport works equally well in either direction and is driven by a chemiosmotic source of energy. Secondary active tran…
brown	1042	816	92	0.003732201	1	10	0.012254902	0.208333333	48	GO:0031625	MF	ubiquitin protein ligase binding	Interacting selectively and non-covalently with a ubiquitin protein ligase enzyme, any of the E3 proteins.
brown	1042	816	93	0.004362717	1	3	0.003676471	0.6	5	GO:0006723	BP	cuticle hydrocarbon biosynthetic process	The chemical reactions and pathways resulting in the formation of hydrocarbons that make up the cuticle, the outer layer of some animals and plants, which acts to prevent water loss.
brown	1042	816	94	0.004362717	1	3	0.003676471	0.6	5	GO:0007540	BP	sex determination, establishment of X:A ratio	The developmental process in which an organism senses the number of X chromosomes and autosomes in its genomic complement and responds to it.
brown	1042	816	95	0.004362717	1	3	0.003676471	0.6	5	GO:0009158	BP	ribonucleoside monophosphate catabolic process	The chemical reactions and pathways resulting in the breakdown of a ribonucleoside monophosphate, a compound consisting of a nucleobase linked to a ribose sugar esterified with phosphate on the sugar.
brown	1042	816	96	0.004689606	1	5	0.006127451	0.333333333	15	GO:0015923	MF	mannosidase activity	Catalysis of the hydrolysis of mannosyl compounds, substances containing a group derived from a cyclic form of mannose or a mannose derivative.
brown	1042	816	97	0.005078911	1	10	0.012254902	0.2	50	GO:0044389	MF	ubiquitin-like protein ligase binding	Interacting selectively and non-covalently with a ubiquitin-like protein ligase, such as ubiquitin-ligase.
brown	1042	816	98	0.005219047	1	14	0.017156863	0.168674699	83	GO:0052689	MF	carboxylic ester hydrolase activity	Catalysis of the hydrolysis of a carboxylic ester bond.
brown	1042	816	99	0.005366759	1	44	0.053921569	0.117021277	376	GO:0044255	BP	cellular lipid metabolic process	The chemical reactions and pathways involving lipids, as carried out by individual cells.
brown	1042	816	100	0.005534147	1	4	0.004901961	0.4	10	GO:0033180	CC	proton-transporting V-type ATPase, V1 domain	A protein complex that forms part of a proton-transporting V-type ATPase and catalyzes ATP hydrolysis. The V1 complex consists of: (1) a globular headpiece with three alternating copies of subunits A and B that form a ring, (2) a central rotational stalk composed of single copies of subunits D and F, and (3) a peripheral stalk made of subunits C, E, G and H. Subunits A and B mediate the hydrolysi…
brown	1042	816	101	0.005534147	1	4	0.004901961	0.4	10	GO:0000014	MF	single-stranded DNA endodeoxyribonuclease activity	Catalysis of the hydrolysis of ester linkages within a single-stranded deoxyribonucleic acid molecule by creating internal breaks.
brown	1042	816	102	0.006244971	1	2	0.00245098	1	2	GO:0043152	BP	induction of bacterial agglutination	Any process in which infecting bacteria are clumped together by a host organism.
brown	1042	816	103	0.006244971	1	2	0.00245098	1	2	GO:0090528	BP	smooth septate junction assembly	The assembly of a smooth septate junction, a septate junction that lacks the regular arrays of electron-dense septae found in pleated septate junctions.
brown	1042	816	104	0.006244971	1	2	0.00245098	1	2	GO:0016844	MF	strictosidine synthase activity	Catalysis of the reaction: 3alpha(S)-strictosidine + H(2)O = secologanin + tryptamine.
brown	1042	816	105	0.006244971	1	2	0.00245098	1	2	GO:0061750	MF	acid sphingomyelin phosphodiesterase activity	Catalysis of the reaction: H(2)O + sphingomyelin = ceramide + choline phosphate + H(+) in an acidic environment.
brown	1042	816	106	0.006779446	1	10	0.012254902	0.192307692	52	GO:1902600	BP	proton transmembrane transport	NA
brown	1042	816	107	0.007100155	1	37	0.045343137	0.1197411	309	GO:0008324	MF	cation transmembrane transporter activity	Enables the transfer of cation from one side of a membrane to the other.
brown	1042	816	108	0.007529844	1	6	0.007352941	0.260869565	23	GO:0051453	BP	regulation of intracellular pH	Any process that modulates the internal pH of a cell, measured by the concentration of the hydrogen ion.
brown	1042	816	109	0.007654047	1	7	0.008578431	0.233333333	30	GO:0014017	BP	neuroblast fate commitment	The process in which the developmental fate of a cell becomes restricted such that it will differentiate into a neuroblast.
brown	1042	816	110	0.008158171	1	4	0.004901961	0.363636364	11	GO:0008272	BP	sulfate transport	The directed movement of sulfate into, out of or within a cell, or between cells, by means of some agent such as a transporter or pore.
brown	1042	816	111	0.008158171	1	4	0.004901961	0.363636364	11	GO:0015116	MF	sulfate transmembrane transporter activity	Enables the transfer of sulfate ions, SO4(2-), from one side of a membrane to the other.
brown	1042	816	112	0.008464254	1	5	0.006127451	0.294117647	17	GO:0045321	BP	leukocyte activation	A change in morphology and behavior of a leukocyte resulting from exposure to a specific antigen, mitogen, cytokine, cellular ligand, or soluble factor.
brown	1042	816	113	0.0089988	1	35	0.042892157	0.119453925	293	GO:0022890	MF	inorganic cation transmembrane transporter activity	Enables the transfer of inorganic cations from one side of a membrane to the other. Inorganic cations are atoms or small molecules with a positive charge that do not contain carbon in covalent linkage.
brown	1042	816	114	0.009711996	1	14	0.017156863	0.157303371	89	GO:0007369	BP	gastrulation	A complex and coordinated series of cellular movements that occurs at the end of cleavage during embryonic development of most animals. The details of gastrulation vary from species to species, but usually result in the formation of the three primary germ layers, ectoderm, mesoderm and endoderm.
cyan	391	295	1	6.49E-09	5.50E-05	9	0.030508475	0.391304348	23	GO:0046961	MF	proton-transporting ATPase activity, rotational mechanism	Enables the transfer of protons from one side of a membrane to the other according to the reaction: ATP + H2O + H+(in) = ADP + phosphate + H+(out), by a rotational mechanism.
cyan	391	295	2	1.33E-07	0.001130424	7	0.023728814	0.4375	16	GO:0033181	CC	plasma membrane proton-transporting V-type ATPase complex	A proton-transporting two-sector ATPase complex found in the plasma membrane.
cyan	391	295	3	2.00E-07	0.001699044	8	0.027118644	0.333333333	24	GO:0033176	CC	proton-transporting V-type ATPase complex	A proton-transporting two-sector ATPase complex that couples ATP hydrolysis to the transport of protons across a concentration gradient. The resulting transmembrane electrochemical potential of H+ is used to drive a variety of (i) secondary active transport systems via H+-dependent symporters and antiporters and (ii) channel-mediated transport systems. The complex comprises a membrane sector (V0)…
cyan	391	295	4	4.05E-07	0.00343341	8	0.027118644	0.307692308	26	GO:0015991	BP	ATP hydrolysis coupled proton transport	The transport of protons against an electrochemical gradient, using energy from ATP hydrolysis.
cyan	391	295	5	4.11E-07	0.003490225	10	0.033898305	0.222222222	45	GO:0042625	MF	ATPase coupled ion transmembrane transporter activity	Enables the transfer of an ion from one side of a membrane to the other, driven by the reaction: ATP + H2O = ADP + phosphate.
cyan	391	295	6	6.16E-07	0.005226872	37	0.125423729	0.068518519	540	GO:0055085	BP	transmembrane transport	The process in which a solute is transported across a lipid bilayer, from one side of a membrane to the other.
cyan	391	295	7	1.58E-06	0.013428862	14	0.047457627	0.133333333	105	GO:0008061	MF	chitin binding	Interacting selectively and non-covalently with chitin, a linear polysaccharide consisting of beta-(1->4)-linked N-acetyl-D-glucosamine residues.
cyan	391	295	8	1.71E-06	0.014497624	10	0.033898305	0.192307692	52	GO:1902600	BP	proton transmembrane transport	NA
cyan	391	295	9	1.82E-06	0.015406831	17	0.057627119	0.11038961	154	GO:0098662	BP	inorganic cation transmembrane transport	A process in which an inorganic cation is transported from one side of a membrane to the other by means of some agent such as a transporter or pore.
cyan	391	295	10	5.00E-06	0.042394247	13	0.044067797	0.13	100	GO:0006030	BP	chitin metabolic process	The chemical reactions and pathways involving chitin, a linear polysaccharide consisting of beta-(1->4)-linked N-acetyl-D-glucosamine residues.
cyan	391	295	11	8.23E-06	0.069857726	23	0.077966102	0.079861111	288	GO:0006812	BP	cation transport	The directed movement of cations, atoms or small molecules with a net positive charge, into, out of or within a cell, or between cells, by means of some agent such as a transporter or pore.
cyan	391	295	12	8.92E-06	0.075705222	17	0.057627119	0.098265896	173	GO:0098655	BP	cation transmembrane transport	The process in which a cation is transported across a membrane.
cyan	391	295	13	9.38E-06	0.079593865	4	0.013559322	0.666666667	6	GO:0046688	BP	response to copper ion	Any process that results in a change in state or activity of a cell or an organism (in terms of movement, secretion, enzyme production, gene expression, etc.) as a result of a copper ion stimulus.
cyan	391	295	14	9.98E-06	0.084682582	12	0.040677966	0.131868132	91	GO:0042626	MF	ATPase activity, coupled to transmembrane movement of substances	Catalysis of the reaction: ATP + H2O = ADP + phosphate, to directly drive the active transport of a substance across a membrane.
cyan	391	295	15	1.09E-05	0.092246967	19	0.06440678	0.089201878	213	GO:0022804	MF	active transmembrane transporter activity	Enables the transfer of a specific substance or related group of substances from one side of a membrane to the other, up the solute's concentration gradient. The transporter binds the solute and undergoes a series of conformational changes. Transport works equally well in either direction.
cyan	391	295	16	2.26E-05	0.191600392	9	0.030508475	0.163636364	55	GO:0005774	CC	vacuolar membrane	The lipid bilayer surrounding the vacuole and separating its contents from the cytoplasm of the cell.
cyan	391	295	17	2.54E-05	0.21570075	35	0.118644068	0.05982906	585	GO:0022857	MF	transmembrane transporter activity	Enables the transfer of a substance, usually a specific substance or a group of related substances, from one side of a membrane to the other.
cyan	391	295	18	2.61E-05	0.221093973	29	0.098305085	0.065462754	443	GO:0006811	BP	ion transport	The directed movement of charged atoms or small charged molecules into, out of or within a cell, or between cells, by means of some agent such as a transporter or pore.
cyan	391	295	19	2.66E-05	0.225418847	20	0.06779661	0.08097166	247	GO:0034220	BP	ion transmembrane transport	A process in which an ion is transported across a membrane.
cyan	391	295	20	3.14E-05	0.266343928	11	0.037288136	0.127906977	86	GO:0015078	MF	proton transmembrane transporter activity	Enables the transfer of a proton from one side of a membrane to the other.
cyan	391	295	21	4.11E-05	0.348682292	8	0.027118644	0.173913043	46	GO:0010038	BP	response to metal ion	Any process that results in a change in state or activity of a cell or an organism (in terms of movement, secretion, enzyme production, gene expression, etc.) as a result of a metal ion stimulus.
cyan	391	295	22	4.38E-05	0.371423335	5	0.016949153	0.333333333	15	GO:0016471	CC	vacuolar proton-transporting V-type ATPase complex	A proton-transporting two-sector ATPase complex found in the vacuolar membrane, where it acts as a proton pump to mediate acidification of the vacuolar lumen.
cyan	391	295	23	9.98E-05	0.847021193	9	0.030508475	0.136363636	66	GO:0072002	BP	Malpighian tubule development	The process whose specific outcome is the progression of the Malpighian tubule over time, from its formation to the mature structure. A Malpighian tubule is a fine, thin-walled excretory tubule in insects which leads into the posterior part of the gut.
cyan	391	295	24	9.99E-05	0.847572604	21	0.071186441	0.071672355	293	GO:0022890	MF	inorganic cation transmembrane transporter activity	Enables the transfer of inorganic cations from one side of a membrane to the other. Inorganic cations are atoms or small molecules with a positive charge that do not contain carbon in covalent linkage.
cyan	391	295	25	9.99E-05	0.848056846	13	0.044067797	0.098484848	132	GO:0055080	BP	cation homeostasis	Any process involved in the maintenance of an internal steady state of cations within an organism or cell.
cyan	391	295	26	0.000112481	0.954399153	14	0.047457627	0.092105263	152	GO:0009636	BP	response to toxic substance	Any process that results in a change in state or activity of a cell or an organism (in terms of movement, secretion, enzyme production, gene expression, etc.) as a result of a toxic stimulus.
cyan	391	295	27	0.000119903	1	4	0.013559322	0.4	10	GO:0033180	CC	proton-transporting V-type ATPase, V1 domain	A protein complex that forms part of a proton-transporting V-type ATPase and catalyzes ATP hydrolysis. The V1 complex consists of: (1) a globular headpiece with three alternating copies of subunits A and B that form a ring, (2) a central rotational stalk composed of single copies of subunits D and F, and (3) a peripheral stalk made of subunits C, E, G and H. Subunits A and B mediate the hydrolysi…
cyan	391	295	28	0.00012643	1	9	0.030508475	0.132352941	68	GO:0048546	BP	digestive tract morphogenesis	The process in which the anatomical structures of the digestive tract are generated and organized. The digestive tract is the anatomical structure through which food passes and is processed.
cyan	391	295	29	0.00015427	1	5	0.016949153	0.263157895	19	GO:0005765	CC	lysosomal membrane	The lipid bilayer surrounding the lysosome and separating its contents from the cell cytoplasm.
cyan	391	295	30	0.000168961	1	13	0.044067797	0.09352518	139	GO:0050801	BP	ion homeostasis	Any process involved in the maintenance of an internal steady state of ions within an organism or cell.
cyan	391	295	31	0.000184189	1	4	0.013559322	0.363636364	11	GO:0033179	CC	proton-transporting V-type ATPase, V0 domain	A protein complex that forms part of a proton-transporting V-type ATPase and mediates proton transport across a membrane. The V0 complex consists of at least four different subunits (a,c,d and e); six or more c subunits form a proton-binding rotor ring.
cyan	391	295	32	0.000197646	1	11	0.037288136	0.104761905	105	GO:0006873	BP	cellular ion homeostasis	Any process involved in the maintenance of an internal steady state of ions at the level of a cell.
cyan	391	295	33	0.000197646	1	11	0.037288136	0.104761905	105	GO:0048565	BP	digestive tract development	The process whose specific outcome is the progression of the digestive tract over time, from its formation to the mature structure. The digestive tract is the anatomical structure through which food passes and is processed.
cyan	391	295	34	0.000209231	1	13	0.044067797	0.091549296	142	GO:0015672	BP	monovalent inorganic cation transport	The directed movement of inorganic cations with a valency of one into, out of or within a cell, or between cells, by means of some agent such as a transporter or pore. Inorganic cations are atoms or small molecules with a positive charge which do not contain carbon in covalent linkage.
cyan	391	295	35	0.00020983	1	21	0.071186441	0.067961165	309	GO:0008324	MF	cation transmembrane transporter activity	Enables the transfer of cation from one side of a membrane to the other.
cyan	391	295	36	0.000234699	1	12	0.040677966	0.096	125	GO:0020037	MF	heme binding	Interacting selectively and non-covalently with heme, any compound of iron complexed in a porphyrin (tetrapyrrole) ring.
cyan	391	295	37	0.00024043	1	13	0.044067797	0.090277778	144	GO:0005506	MF	iron ion binding	Interacting selectively and non-covalently with iron (Fe) ions.
cyan	391	295	38	0.000270088	1	4	0.013559322	0.333333333	12	GO:0061327	BP	anterior Malpighian tubule development	The process whose specific outcome is the progression of the anterior Malpighian tubule over time, from its formation to the mature structure. The pair of anterior tubules arise from a dorsal region of the embryonic hindgut and projects forwards through the body cavity. A Malpighian tubule is a fine, thin-walled excretory tubule in insects which connects with the posterior part of the gut.
cyan	391	295	39	0.000270088	1	4	0.013559322	0.333333333	12	GO:0004602	MF	glutathione peroxidase activity	Catalysis of the reaction: 2 glutathione + hydrogen peroxide = oxidized glutathione + 2 H2O.
cyan	391	295	40	0.000298519	1	26	0.088135593	0.059770115	435	GO:0015075	MF	ion transmembrane transporter activity	Enables the transfer of an ion from one side of a membrane to the other.
cyan	391	295	41	0.000342316	1	7	0.023728814	0.14893617	47	GO:0016209	MF	antioxidant activity	Inhibition of the reactions brought about by dioxygen (O2) or peroxides. Usually the antioxidant is effective because it can itself be more easily oxidized than the substance protected. The term is often applied to components that can trap free radicals, thereby breaking the chain reaction that normally leads to extensive biological damage.
cyan	391	295	42	0.000354941	1	6	0.020338983	0.176470588	34	GO:0004601	MF	peroxidase activity	Catalysis of the reaction: donor + hydrogen peroxide = oxidized donor + 2 H2O.
cyan	391	295	43	0.000381387	1	4	0.013559322	0.307692308	13	GO:0055072	BP	iron ion homeostasis	Any process involved in the maintenance of an internal steady state of iron ions within an organism or cell.
cyan	391	295	44	0.000460956	1	22	0.074576271	0.062678063	351	GO:0048037	MF	cofactor binding	Interacting selectively and non-covalently with a cofactor, a substance that is required for the activity of an enzyme or other protein. Cofactors may be inorganic, such as the metal atoms zinc, iron, and copper in certain forms, or organic, in which case they are referred to as coenzymes. Cofactors may either be bound tightly to active sites or bind loosely with the substrate.
cyan	391	295	45	0.000463137	1	13	0.044067797	0.084415584	154	GO:0008289	MF	lipid binding	Interacting selectively and non-covalently with a lipid.
cyan	391	295	46	0.000546746	1	11	0.037288136	0.093220339	118	GO:0006631	BP	fatty acid metabolic process	The chemical reactions and pathways involving fatty acids, aliphatic monocarboxylic acids liberated from naturally occurring fats and oils by hydrolysis.
cyan	391	295	47	0.000570961	1	6	0.020338983	0.162162162	37	GO:0016684	MF	oxidoreductase activity, acting on peroxide as acceptor	Catalysis of an oxidation-reduction (redox) reaction in which the peroxide group acts as a hydrogen or electron acceptor.
cyan	391	295	48	0.000571624	1	7	0.023728814	0.137254902	51	GO:0006749	BP	glutathione metabolic process	The chemical reactions and pathways involving glutathione, the tripeptide glutamylcysteinylglycine, which acts as a coenzyme for some enzymes and as an antioxidant in the protection of sulfhydryl groups in enzymes and other proteins; it has a specific role in the reduction of hydrogen peroxide (H2O2) and oxidized ascorbate, and it participates in the gamma-glutamyl cycle.
cyan	391	295	49	0.000695887	1	4	0.013559322	0.266666667	15	GO:0010043	BP	response to zinc ion	Any process that results in a change in state or activity of a cell or an organism (in terms of movement, secretion, enzyme production, gene expression, etc.) as a result of a zinc ion stimulus.
cyan	391	295	50	0.00070561	1	10	0.033898305	0.097087379	103	GO:0007507	BP	heart development	The process whose specific outcome is the progression of the heart over time, from its formation to the mature structure. The heart is a hollow, muscular organ, which, by contracting rhythmically, keeps up the circulation of the blood.
cyan	391	295	51	0.000743015	1	3	0.010169492	0.428571429	7	GO:0006879	BP	cellular iron ion homeostasis	Any process involved in the maintenance of an internal steady state of iron ions at the level of a cell.
cyan	391	295	52	0.000763819	1	6	0.020338983	0.153846154	39	GO:0055076	BP	transition metal ion homeostasis	Any process involved in the maintenance of an internal steady state of transition metal ions within an organism or cell. A transition metal is an element whose atom has an incomplete d-subshell of extranuclear electrons, or which gives rise to a cation or cations with an incomplete d-subshell. Transition metals often have more than one valency state. Biologically relevant transition metals includ…
cyan	391	295	53	0.000814427	1	2	0.006779661	1	2	GO:0098711	BP	iron ion import across plasma membrane	The directed movement of iron ions from outside of a cell, across the plasma membrane and into the cytosol.
cyan	391	295	54	0.000814427	1	2	0.006779661	1	2	GO:1990461	BP	detoxification of iron ion	Any process that reduces or removes the toxicity of iron ion. These include transport of iron away from sensitive areas and to compartments or complexes whose purpose is sequestration of iron ion.
cyan	391	295	55	0.000814427	1	2	0.006779661	1	2	GO:0005587	CC	collagen type IV trimer	A collagen heterotrimer containing type IV alpha chains; [alpha1(IV)]2alpha2(IV) trimers are commonly observed, although more type IV alpha chains exist and may be present in type IV trimers; type IV collagen triple helices associate to form 3 dimensional nets within basement membranes.
cyan	391	295	56	0.000814427	1	2	0.006779661	1	2	GO:0008043	CC	intracellular ferritin complex	A ferritin complex located in the cell. Intracellular ferritin complexes contain 24 subunits, in a mixture of L (light) chains and H (heavy) chains.
cyan	391	295	57	0.000814427	1	2	0.006779661	1	2	GO:0004556	MF	alpha-amylase activity	Catalysis of the endohydrolysis of (1->4)-alpha-D-glucosidic linkages in polysaccharides containing three or more alpha-(1->4)-linked D-glucose units.
cyan	391	295	58	0.000814427	1	2	0.006779661	1	2	GO:0010314	MF	phosphatidylinositol-5-phosphate binding	Interacting selectively and non-covalently with phosphatidylinositol-5-phosphate, a derivative of phosphatidylinositol in which the inositol ring is phosphorylated at the 5' position.
cyan	391	295	59	0.000814427	1	2	0.006779661	1	2	GO:0016402	MF	pristanoyl-CoA oxidase activity	Catalysis of the reaction: pristanoyl-CoA + O2 = trans-2,3-dehydropristanoyl-CoA + hydrogen peroxide.
cyan	391	295	60	0.000819022	1	25	0.084745763	0.056818182	440	GO:0042592	BP	homeostatic process	Any biological process involved in the maintenance of an internal steady state.
cyan	391	295	61	0.0008838	1	10	0.033898305	0.094339623	106	GO:0055065	BP	metal ion homeostasis	Any process involved in the maintenance of an internal steady state of metal ions within an organism or cell.
cyan	391	295	62	0.00105596	1	5	0.016949153	0.178571429	28	GO:0035051	BP	cardiocyte differentiation	The process in which a relatively unspecialized cell acquires the specialized structural and/or functional features of a cell that will form part of the cardiac organ of an individual.
cyan	391	295	63	0.001163728	1	3	0.010169492	0.375	8	GO:0006826	BP	iron ion transport	The directed movement of iron (Fe) ions into, out of or within a cell, or between cells, by means of some agent such as a transporter or pore.
cyan	391	295	64	0.001163728	1	3	0.010169492	0.375	8	GO:0000221	CC	vacuolar proton-transporting V-type ATPase, V1 domain	The V1 domain of a proton-transporting V-type ATPase found in the vacuolar membrane.
cyan	391	295	65	0.0012465	1	5	0.016949153	0.172413793	29	GO:0014706	BP	striated muscle tissue development	The process whose specific outcome is the progression of a striated muscle over time, from its formation to the mature structure. Striated muscle contain fibers that are divided by transverse bands into striations, and cardiac and skeletal muscle are types of striated muscle. Skeletal muscle myoblasts fuse to form myotubes and eventually multinucleated muscle fibers. The fusion of cardiac cells i…
cyan	391	295	66	0.00130687	1	11	0.037288136	0.083969466	131	GO:0005773	CC	vacuole	A closed structure, found only in eukaryotic cells, that is completely surrounded by unit membrane and contains liquid material. Cells contain one or several vacuoles, that may have different functions from each other. Vacuoles have a diverse array of functions. They can act as a storage organelle for nutrients or waste products, as a degradative compartment, as a cost-effective way of increasing…
cyan	391	295	67	0.001676197	1	8	0.027118644	0.102564103	78	GO:0006875	BP	cellular metal ion homeostasis	Any process involved in the maintenance of an internal steady state of metal ions at the level of a cell.
cyan	391	295	68	0.001702156	1	5	0.016949153	0.161290323	31	GO:0000041	BP	transition metal ion transport	The directed movement of transition metal ions into, out of or within a cell, or between cells, by means of some agent such as a transporter or pore. A transition metal is an element whose atom has an incomplete d-subshell of extranuclear electrons, or which gives rise to a cation or cations with an incomplete d-subshell. Transition metals often have more than one valency state. Biologically rele…
cyan	391	295	69	0.001970903	1	5	0.016949153	0.15625	32	GO:0060537	BP	muscle tissue development	The progression of muscle tissue over time, from its initial formation to its mature state. Muscle tissue is a contractile tissue made up of actin and myosin fibers.
cyan	391	295	70	0.002386028	1	13	0.044067797	0.070652174	184	GO:0030001	BP	metal ion transport	The directed movement of metal ions, any metal ion with an electric charge, into, out of or within a cell, or between cells, by means of some agent such as a transporter or pore.
cyan	391	295	71	0.002389748	1	3	0.010169492	0.3	10	GO:0000220	CC	vacuolar proton-transporting V-type ATPase, V0 domain	The V0 domain of a proton-transporting V-type ATPase found in the vacuolar membrane.
cyan	391	295	72	0.002397026	1	2	0.006779661	0.666666667	3	GO:0007499	BP	ectoderm and mesoderm interaction	A cell-cell signaling process occurring between the two gastrulation-generated layers of the ectoderm and the mesoderm.
cyan	391	295	73	0.002397026	1	2	0.006779661	0.666666667	3	GO:0010039	BP	response to iron ion	Any process that results in a change in state or activity of a cell or an organism (in terms of movement, secretion, enzyme production, gene expression, etc.) as a result of an iron ion stimulus.
cyan	391	295	74	0.002397026	1	2	0.006779661	0.666666667	3	GO:0016160	MF	amylase activity	Catalysis of the hydrolysis of amylose or an amylose derivative.
cyan	391	295	75	0.002599462	1	5	0.016949153	0.147058824	34	GO:0007494	BP	midgut development	The process whose specific outcome is the progression of the midgut over time, from its formation to the mature structure. The midgut is the middle part of the alimentary canal from the stomach, or entrance of the bile duct, to, or including, the large intestine.
cyan	391	295	76	0.003216833	1	3	0.010169492	0.272727273	11	GO:0048738	BP	cardiac muscle tissue development	The process whose specific outcome is the progression of cardiac muscle over time, from its formation to the mature structure.
cyan	391	295	77	0.004199081	1	3	0.010169492	0.25	12	GO:0007035	BP	vacuolar acidification	Any process that reduces the pH of the vacuole, measured by the concentration of the hydrogen ion.
cyan	391	295	78	0.004703506	1	2	0.006779661	0.5	4	GO:0048691	BP	positive regulation of axon extension involved in regeneration	Any process that activates, maintains or increases the rate of axon extension involved in regeneration.
cyan	391	295	79	0.004703506	1	2	0.006779661	0.5	4	GO:0005581	CC	collagen trimer	A protein complex consisting of three collagen chains assembled into a left-handed triple helix. These trimers typically assemble into higher order structures.
cyan	391	295	80	0.004703506	1	2	0.006779661	0.5	4	GO:0003839	MF	gamma-glutamylcyclotransferase activity	Catalysis of the reaction: (5-L-glutamyl)-L-amino acid = 5-oxoproline + L-amino acid.
cyan	391	295	81	0.004789179	1	5	0.016949153	0.128205128	39	GO:0004364	MF	glutathione transferase activity	Catalysis of the reaction: R-X + glutathione = H-X + R-S-glutathione. R may be an aliphatic, aromatic or heterocyclic group; X may be a sulfate, nitrile or halide group.
cyan	391	295	82	0.005951573	1	4	0.013559322	0.153846154	26	GO:0030641	BP	regulation of cellular pH	Any process involved in the maintenance of an internal equilibrium of hydrogen ions (protons) within a cell or between a cell and its external environment.
cyan	391	295	83	0.006659589	1	3	0.010169492	0.214285714	14	GO:0015662	MF	ATPase activity, coupled to transmembrane movement of ions, phosphorylative mechanism	Enables the transfer of a solute or solutes from one side of a membrane to the other according to the reaction: ATP + H2O = ADP + phosphate, to directly drive the transport of ions across a membrane. The reaction is characterized by the transient formation of a high-energy aspartyl-phosphoryl-enzyme intermediate.
cyan	391	295	84	0.006784609	1	7	0.023728814	0.08974359	78	GO:0070838	BP	divalent metal ion transport	The directed movement of divalent metal cations, any metal ion with a +2 electric charge, into, out of or within a cell, or between cells, by means of some agent such as a transporter or pore.
cyan	391	295	85	0.007110924	1	6	0.020338983	0.1	60	GO:0016765	MF	transferase activity, transferring alkyl or aryl (other than methyl) groups	Catalysis of the transfer of an alkyl or aryl (but not methyl) group from one compound (donor) to another (acceptor).
cyan	391	295	86	0.007367995	1	86	0.291525424	0.03628692	2370	GO:0016020	CC	membrane	A lipid bilayer along with all the proteins and protein complexes embedded in it an attached to it.
cyan	391	295	87	0.007691467	1	2	0.006779661	0.4	5	GO:0015858	BP	nucleoside transport	The directed movement of a nucleoside, a nucleobase linked to either beta-D-ribofuranose (ribonucleoside) or 2-deoxy-beta-D-ribofuranose, (a deoxyribonucleotide), into, out of or within a cell, or between cells, by means of some agent such as a transporter or pore.
cyan	391	295	88	0.007691467	1	2	0.006779661	0.4	5	GO:0034755	BP	iron ion transmembrane transport	A process in which an iron ion is transported from one side of a membrane to the other by means of some agent such as a transporter or pore.
cyan	391	295	89	0.007691467	1	2	0.006779661	0.4	5	GO:0055007	BP	cardiac muscle cell differentiation	The process in which a cardiac muscle precursor cell acquires specialized features of a cardiac muscle cell. Cardiac muscle cells are striated muscle cells that are responsible for heart contraction.
cyan	391	295	90	0.007691467	1	2	0.006779661	0.4	5	GO:1901642	BP	nucleoside transmembrane transport	NA
cyan	391	295	91	0.007691467	1	2	0.006779661	0.4	5	GO:0005337	MF	nucleoside transmembrane transporter activity	Enables the transfer of a nucleoside, a nucleobase linked to either beta-D-ribofuranose (ribonucleoside) or 2-deoxy-beta-D-ribofuranose, (a deoxyribonucleotide) from one side of a membrane to the other.
cyan	391	295	92	0.007691467	1	2	0.006779661	0.4	5	GO:0008553	MF	proton-exporting ATPase activity, phosphorylative mechanism	Enables the transfer of protons from one side of a membrane to the other according to the reaction: ATP + H2O + H+(in) -> ADP + phosphate + H+(out). These transporters use a phosphorylative mechanism, which have a phosphorylated intermediate state during the ion transport cycle.
cyan	391	295	93	0.007691467	1	2	0.006779661	0.4	5	GO:0047617	MF	acyl-CoA hydrolase activity	Catalysis of the reaction: acyl-CoA + H2O = CoA + a carboxylate.
cyan	391	295	94	0.007691467	1	2	0.006779661	0.4	5	GO:0080025	MF	phosphatidylinositol-3,5-bisphosphate binding	Interacting selectively and non-covalently with phosphatidylinositol-3,5-bisphosphate, a derivative of phosphatidylinositol in which the inositol ring is phosphorylated at the 3' and 5' positions.
cyan	391	295	95	0.007932243	1	46	0.155932203	0.040816327	1127	GO:0005886	CC	plasma membrane	The membrane surrounding a cell that separates the cell from its external environment. It consists of a phospholipid bilayer and associated proteins.
cyan	391	295	96	0.008846218	1	5	0.016949153	0.111111111	45	GO:0007443	BP	Malpighian tubule morphogenesis	The process in which the anatomical structures of the Malpighian tubule are generated and organized. This process takes place entirely during the embryonic phase. A Malpighian tubule is a fine, thin-walled excretory tubule in insects which leads into the posterior part of the gut.
cyan	391	295	97	0.008868221	1	7	0.023728814	0.085365854	82	GO:0004553	MF	hydrolase activity, hydrolyzing O-glycosyl compounds	Catalysis of the hydrolysis of any O-glycosyl bond.
cyan	391	295	98	0.00901609	1	50	0.169491525	0.039808917	1256	GO:0031224	CC	intrinsic component of membrane	The component of a membrane consisting of the gene products having some covalently attached portion, for example part of a peptide sequence or some other covalently attached group such as a GPI anchor, which spans or is embedded in one or both leaflets of the membrane.
darkgreen	68	61	1	4.94E-11	4.19E-07	31	0.508196721	0.020051746	1546	GO:0023052	BP	signaling	The entirety of a process in which information is transmitted within a biological system. This process begins with an active signal and ends when a cellular response has been triggered.
darkgreen	68	61	2	9.80E-11	8.31E-07	31	0.508196721	0.019533711	1587	GO:0007154	BP	cell communication	Any process that mediates interactions between a cell and its surroundings. Encompasses interactions such as signaling or attachment between one cell and another cell, between a cell and an extracellular matrix, or between a cell and any other aspect of its environment.
darkgreen	68	61	3	2.76E-10	2.34E-06	28	0.459016393	0.020958084	1336	GO:0007165	BP	signal transduction	The cellular process in which a signal is conveyed to trigger a change in the activity or state of a cell. Signal transduction begins with reception of a signal (e.g. a ligand binding to a receptor or receptor activation by a stimulus such as light), or for signal transduction in the absence of ligand, signal-withdrawal or the activity of a constitutively active receptor. Signal transduction ends…
darkgreen	68	61	4	4.09E-10	3.47E-06	36	0.590163934	0.01584507	2272	GO:0007275	BP	multicellular organism development	The biological process whose specific outcome is the progression of a multicellular organism over time from an initial condition (e.g. a zygote or a young adult) to a later condition (e.g. a multicellular animal or an aged adult).
darkgreen	68	61	5	1.63E-09	1.38E-05	20	0.327868852	0.028368794	705	GO:0009966	BP	regulation of signal transduction	Any process that modulates the frequency, rate or extent of signal transduction.
darkgreen	68	61	6	3.05E-09	2.58E-05	28	0.459016393	0.018906144	1481	GO:0009653	BP	anatomical structure morphogenesis	The process in which anatomical structures are generated and organized. Morphogenesis pertains to the creation of form.
darkgreen	68	61	7	1.65E-08	0.000139919	36	0.590163934	0.01394268	2582	GO:0048856	BP	anatomical structure development	The biological process whose specific outcome is the progression of an anatomical structure from an initial condition to its mature state. This process begins with the formation of the structure and ends with the mature structure, whatever form that may be including its natural destruction. An anatomical structure is any biological entity that occupies space and is distinguished from its surround…
darkgreen	68	61	8	2.72E-08	0.000230487	17	0.278688525	0.029010239	586	GO:0002009	BP	morphogenesis of an epithelium	The process in which the anatomical structures of epithelia are generated and organized. An epithelium consists of closely packed cells arranged in one or more layers, that covers the outer surfaces of the body or lines any internal cavity or tube.
darkgreen	68	61	9	4.36E-08	0.000369978	36	0.590163934	0.013468013	2673	GO:0032502	BP	developmental process	A biological process whose specific outcome is the progression of an integrated living unit: an anatomical structure (which may be a subcellular structure, cell, tissue, or organ), or organism over time from an initial condition to a later condition.
darkgreen	68	61	10	5.49E-08	0.000465554	15	0.245901639	0.032188841	466	GO:0032879	BP	regulation of localization	Any process that modulates the frequency, rate or extent of any process in which a cell, a substance, or a cellular entity is transported to, or maintained in, a specific location.
darkgreen	68	61	11	1.40E-07	0.001186309	18	0.295081967	0.02435724	739	GO:0009887	BP	animal organ morphogenesis	Morphogenesis of an animal organ. An organ is defined as a tissue or set of tissues that work together to perform a specific function or functions. Morphogenesis is the process in which anatomical structures are generated and organized. Organs are commonly observed as visibly distinct structures, but may also exist as loosely associated clusters of cells that work together to perform a specific f…
darkgreen	68	61	12	1.85E-07	0.001572488	16	0.262295082	0.027210884	588	GO:0007010	BP	cytoskeleton organization	A process that is carried out at the cellular level which results in the assembly, arrangement of constituent parts, or disassembly of cytoskeletal structures.
darkgreen	68	61	13	1.96E-07	0.001664596	19	0.31147541	0.022511848	844	GO:0048699	BP	generation of neurons	The process in which nerve cells are generated. This includes the production of neuroblasts and their differentiation into neurons.
darkgreen	68	61	14	2.56E-07	0.002169446	20	0.327868852	0.021030494	951	GO:0060429	BP	epithelium development	The process whose specific outcome is the progression of an epithelium over time, from its formation to the mature structure. An epithelium is a tissue that covers the internal or external surfaces of an anatomical structure.
darkgreen	68	61	15	2.63E-07	0.002234959	31	0.508196721	0.014226709	2179	GO:0005515	MF	protein binding	Interacting selectively and non-covalently with any protein or protein complex (a complex of two or more proteins that may include other nonprotein molecules).
darkgreen	68	61	16	3.49E-07	0.002961896	16	0.262295082	0.025974026	616	GO:0007166	BP	cell surface receptor signaling pathway	A series of molecular signals initiated by activation of a receptor on the surface of a cell. The pathway begins with binding of an extracellular ligand to a cell surface receptor, or for receptors that signal in the absence of a ligand, by ligand-withdrawal or the activity of a constitutively active receptor. The pathway ends with regulation of a downstream cellular process, e.g. transcription.
darkgreen	68	61	17	4.04E-07	0.003428606	19	0.31147541	0.021493213	884	GO:0022008	BP	neurogenesis	Generation of cells within the nervous system.
darkgreen	68	61	18	4.13E-07	0.003504418	22	0.360655738	0.018675722	1178	GO:0048513	BP	animal organ development	Development of a tissue or tissues that work together to perform a specific function or functions. Development pertains to the process whose specific outcome is the progression of a structure over time, from its formation to the mature structure. Organs are commonly observed as visibly distinct structures, but may also exist as loosely associated clusters of cells that work together to perform a …
darkgreen	68	61	19	4.22E-07	0.003578434	26	0.426229508	0.016109046	1614	GO:0030154	BP	cell differentiation	The process in which relatively unspecialized cells, e.g. embryonic or regenerative cells, acquire specialized structural and/or functional features that characterize the cells, tissues, or organs of the mature organism or some other relatively stable phase of the organism's life history. Differentiation includes the processes involved in commitment of a cell to a specific fate and its subsequent…
darkgreen	68	61	20	4.25E-07	0.003607489	21	0.344262295	0.019462465	1079	GO:0007399	BP	nervous system development	The process whose specific outcome is the progression of nervous tissue over time, from its formation to its mature state.
darkgreen	68	61	21	6.24E-07	0.005295563	15	0.245901639	0.026690391	562	GO:0007444	BP	imaginal disc development	The process whose specific outcome is the progression of the imaginal disc over time, from its formation to the metamorphosis to form adult structures. Imaginal discs are epithelial infoldings in the larvae of holometabolous insects that develop into adult structures (legs, antennae, wings, etc.).
darkgreen	68	61	22	6.26E-07	0.005308587	11	0.180327869	0.039145907	281	GO:0030036	BP	actin cytoskeleton organization	A process that is carried out at the cellular level which results in the assembly, arrangement of constituent parts, or disassembly of cytoskeletal structures comprising actin filaments and their associated proteins.
darkgreen	68	61	23	8.44E-07	0.007162426	17	0.278688525	0.022849462	744	GO:0030182	BP	neuron differentiation	The process in which a relatively unspecialized cell acquires specialized features of a neuron.
darkgreen	68	61	24	1.08E-06	0.009178766	11	0.180327869	0.037037037	297	GO:0030029	BP	actin filament-based process	Any cellular process that depends upon or alters the actin cytoskeleton, that part of the cytoskeleton comprising actin filaments and their associated proteins.
darkgreen	68	61	25	1.10E-06	0.009291227	20	0.327868852	0.019212296	1041	GO:0009888	BP	tissue development	The process whose specific outcome is the progression of a tissue over time, from its formation to the mature structure.
darkgreen	68	61	26	1.55E-06	0.013116932	11	0.180327869	0.035714286	308	GO:0009968	BP	negative regulation of signal transduction	Any process that stops, prevents, or reduces the frequency, rate or extent of signal transduction.
darkgreen	68	61	27	1.89E-06	0.0160768	13	0.213114754	0.028571429	455	GO:0060562	BP	epithelial tube morphogenesis	The process in which the anatomical structures of a tube are generated and organized from an epithelium. Epithelial tubes transport gases, liquids and cells from one site to another and form the basic structure of many organs and tissues, with tube shape and organization varying from the single-celled excretory organ in Caenorhabditis elegans to the branching trees of the mammalian kidney and ins…
darkgreen	68	61	28	1.94E-06	0.016498835	15	0.245901639	0.024390244	615	GO:0048666	BP	neuron development	The process whose specific outcome is the progression of a neuron over time, from initial commitment of the cell to a specific fate, to the fully functional differentiated cell.
darkgreen	68	61	29	2.00E-06	0.016930486	16	0.262295082	0.022792023	702	GO:0035295	BP	tube development	The process whose specific outcome is the progression of a tube over time, from its initial formation to a mature structure. Epithelial and endothelial tubes transport gases, liquids and cells from one site to another and form the basic structure of many organs and tissues including lung and trachea, kidney, the mammary gland, the vascular system and the gastrointestinal and urinary-genital tract…
darkgreen	68	61	30	2.98E-06	0.025315082	13	0.213114754	0.02742616	474	GO:0031175	BP	neuron projection development	The process whose specific outcome is the progression of a neuron projection over time, from its formation to the mature structure. A neuron projection is any process extending from a neural cell, such as axons or dendrites (collectively called neurites).
darkgreen	68	61	31	3.82E-06	0.032423226	14	0.229508197	0.024778761	565	GO:0000902	BP	cell morphogenesis	The developmental process in which the size or shape of a cell is generated and organized.
darkgreen	68	61	32	4.01E-06	0.034027235	15	0.245901639	0.023006135	652	GO:0030030	BP	cell projection organization	A process that is carried out at the cellular level which results in the assembly, arrangement of constituent parts, or disassembly of a prolongation or process extending from a cell, e.g. a flagellum or axon.
darkgreen	68	61	33	4.15E-06	0.035222586	6	0.098360656	0.082191781	73	GO:0016319	BP	mushroom body development	The process whose specific outcome is the progression of the mushroom body over time, from its formation to the mature structure. The mushroom body is composed of the prominent neuropil structures of the insect central brain, thought to be crucial for olfactory associated learning. These consist mainly of a bulbous calyx and tightly packaged arrays of thin parallel fibers of the Kenyon cells.
darkgreen	68	61	34	4.18E-06	0.03547178	16	0.262295082	0.02153432	743	GO:0050793	BP	regulation of developmental process	Any process that modulates the frequency, rate or extent of development, the biological process whose specific outcome is the progression of a multicellular organism over time from an initial condition (e.g. a zygote, or a young adult) to a later condition (e.g. a multicellular animal or an aged adult).
darkgreen	68	61	35	4.45E-06	0.037739032	7	0.114754098	0.061403509	114	GO:0007420	BP	brain development	The process whose specific outcome is the progression of the brain over time, from its formation to the mature structure. Brain development begins with patterning events in the neural tube and ends with the mature structure that is the center of thought and emotion. The brain is responsible for the coordination and control of bodily activities and the interpretation of information from the senses…
darkgreen	68	61	36	4.50E-06	0.038153748	13	0.213114754	0.026422764	492	GO:0035239	BP	tube morphogenesis	The process in which the anatomical structures of a tube are generated and organized. Epithelial and endothelial tubes transport gases, liquids and cells from one site to another and form the basic structure of many organs and tissues, with tube shape and organization varying from the single-celled excretory organ in Caenorhabditis elegans to the branching trees of the mammalian kidney and insect…
darkgreen	68	61	37	5.40E-06	0.04585141	22	0.360655738	0.016058394	1370	GO:0048468	BP	cell development	The process whose specific outcome is the progression of the cell over time, from its formation to the mature structure. Cell development does not include the steps involved in committing a cell to a specific fate.
darkgreen	68	61	38	9.52E-06	0.080777677	11	0.180327869	0.029569892	372	GO:0035220	BP	wing disc development	Progression of the wing disc over time, from its initial formation through to its metamorphosis to form adult structures including the wing hinge, wing blade and pleura.
darkgreen	68	61	39	1.09E-05	0.092884174	14	0.229508197	0.022617124	619	GO:0035556	BP	intracellular signal transduction	The process in which a signal is passed on to downstream components within the cell, which become activated themselves to further propagate the signal and finally trigger a change in the function or state of the cell.
darkgreen	68	61	40	1.16E-05	0.098634295	13	0.213114754	0.024208566	537	GO:0002165	BP	instar larval or pupal development	The process whose specific outcome is the progression of the instar larva or pupa over time, from its formation to the mature structure. An example of this process is found in Drosophila melanogaster.
darkgreen	68	61	41	1.43E-05	0.120982547	7	0.114754098	0.051470588	136	GO:0060322	BP	head development	The biological process whose specific outcome is the progression of a head from an initial condition to its mature state. The head is the anterior-most division of the body.
darkgreen	68	61	42	1.43E-05	0.120982547	7	0.114754098	0.051470588	136	GO:0060341	BP	regulation of cellular localization	Any process that modulates the frequency, rate or extent of a process in which a cell, a substance, or a cellular entity is transported to, or maintained in a specific location within or in the membrane of a cell.
darkgreen	68	61	43	1.90E-05	0.161623112	9	0.147540984	0.034749035	259	GO:0051049	BP	regulation of transport	Any process that modulates the frequency, rate or extent of the directed movement of substances (such as macromolecules, small molecules, ions) into, out of or within a cell, or between cells, by means of some agent such as a transporter or pore.
darkgreen	68	61	44	2.29E-05	0.194351474	20	0.327868852	0.015760441	1269	GO:0071944	CC	cell periphery	The part of a cell encompassing the cell cortex, the plasma membrane, and any external encapsulating structures.
darkgreen	68	61	45	2.60E-05	0.220525444	5	0.081967213	0.083333333	60	GO:0032386	BP	regulation of intracellular transport	Any process that modulates the frequency, rate or extent of the directed movement of substances within cells.
darkgreen	68	61	46	2.65E-05	0.224535241	31	0.508196721	0.011588785	2675	GO:0016043	BP	cellular component organization	A process that results in the assembly, arrangement of constituent parts, or disassembly of a cellular component.
darkgreen	68	61	47	3.17E-05	0.269362026	10	0.163934426	0.028818444	347	GO:0061564	BP	axon development	The progression of an axon over time. Covers axonogenesis (de novo generation of an axon) and axon regeneration (regrowth), as well as processes pertaining to the progression of the axon over time (fasciculation and defasciculation).
darkgreen	68	61	48	3.39E-05	0.287638854	6	0.098360656	0.057142857	105	GO:0007391	BP	dorsal closure	The process during Drosophila embryogenesis whereby the ectodermal cells of the lateral epithelium stretch in a coordinated fashion to internalize the amnioserosa cells and close the embryo dorsally.
darkgreen	68	61	49	3.43E-05	0.29141432	8	0.131147541	0.037383178	214	GO:0007163	BP	establishment or maintenance of cell polarity	Any cellular process that results in the specification, formation or maintenance of anisotropic intracellular organization or cell growth patterns.
darkgreen	68	61	50	3.76E-05	0.319368828	10	0.163934426	0.028248588	354	GO:0042330	BP	taxis	The directed movement of a motile cell or organism in response to an external stimulus.
darkgreen	68	61	51	3.84E-05	0.326063757	5	0.081967213	0.076923077	65	GO:0007315	BP	pole plasm assembly	Establishment of the specialized cytoplasm found at the poles of the egg. An example of this is found in Drosophila melanogaster.
darkgreen	68	61	52	4.10E-05	0.348111895	13	0.213114754	0.021487603	605	GO:0009791	BP	post-embryonic development	The process whose specific outcome is the progression of the organism over time, from the completion of embryonic development to the mature structure. See embryonic development.
darkgreen	68	61	53	5.06E-05	0.429707335	8	0.131147541	0.03539823	226	GO:0007417	BP	central nervous system development	The process whose specific outcome is the progression of the central nervous system over time, from its formation to the mature structure. The central nervous system is the core nervous system that serves an integrating and coordinating function. In vertebrates it consists of the brain and spinal cord. In those invertebrates with a central nervous system it typically consists of a brain, cerebral…
darkgreen	68	61	54	5.72E-05	0.485066273	18	0.295081967	0.015971606	1127	GO:0005886	CC	plasma membrane	The membrane surrounding a cell that separates the cell from its external environment. It consists of a phospholipid bilayer and associated proteins.
darkgreen	68	61	55	6.24E-05	0.529146592	6	0.098360656	0.051282051	117	GO:0099504	BP	synaptic vesicle cycle	A biological process in which synaptic vesicles are loaded with neurotransmitters, move to the active zone, exocytose and are then recycled via endocytosis, ultimately leading to reloading with neurotransmitters.
darkgreen	68	61	56	6.27E-05	0.531975398	11	0.180327869	0.024122807	456	GO:0007552	BP	metamorphosis	A biological process in which an animal physically develops after birth or hatching, involving a conspicuous and relatively abrupt change in the animal's form or structure. Examples include the change from tadpole to frog, and the change from larva to adult. An example of this is found in Drosophila melanogaster.
darkgreen	68	61	57	6.39E-05	0.542615122	11	0.180327869	0.024070022	457	GO:0007267	BP	cell-cell signaling	Any process that mediates the transfer of information from one cell to another. This process includes signal transduction in the receiving cell and, where applicable, release of a ligand and any processes that actively facilitate its transport and presentation to the receiving cell. Examples include signaling via soluble ligands, via cell adhesion molecules and via gap junctions.
darkgreen	68	61	58	6.77E-05	0.574043592	13	0.213114754	0.020472441	635	GO:0040011	BP	locomotion	Self-propelled movement of a cell or organism from one location to another.
darkgreen	68	61	59	7.88E-05	0.668414396	6	0.098360656	0.049180328	122	GO:0016331	BP	morphogenesis of embryonic epithelium	The process in which the anatomical structures of embryonic epithelia are generated and organized.
darkgreen	68	61	60	8.33E-05	0.706600537	10	0.163934426	0.025706941	389	GO:0007560	BP	imaginal disc morphogenesis	The process in which the anatomical structures derived from an imaginal disc are generated and organized. The imaginal discs are epithelial infoldings in the larvae of holometabolous insects that develop into adult appendages (legs, antennae, wings, etc.) during metamorphosis from larval to adult form.
darkgreen	68	61	61	0.000113078	0.959465072	11	0.180327869	0.022587269	487	GO:0000904	BP	cell morphogenesis involved in differentiation	The change in form (cell shape and size) that occurs when relatively unspecialized cells, e.g. embryonic or regenerative cells, acquire specialized structural and/or functional features that characterize the cells, tissues, or organs of the mature organism or some other relatively stable phase of the organism's life history.
[truncated: 2,306 more rows]
